# Supplementary material for: Structural effects of arsine ligands on C–H difunctionalization of thiophene
Source: Chem Sci. 2025 Oct 10;16(44):20843–50. doi: 10.1039/d5sc05285h (PMC12529081; doi:10.1039/d5sc05285h)
Supplement: SC-016-D5SC05285H-s002 [file SC-016-D5SC05285H-s002.xyz]

8
AcOH Total energy: -229.171433459 Hartree
C	0.085976	0.121209	-0.000065
O	0.635283	1.207447	0.000010
O	0.788993	-1.036455	-0.000009
H	1.736981	-0.808680	0.000126
C	-1.394994	-0.119188	-0.000010
H	-1.675920	-0.703298	-0.882309
H	-1.675957	-0.700899	0.883883
H	-1.925196	0.832813	-0.001251

12
Me_thiophene Total energy: -592.426108821 Hartree
C	1.684614	-0.232230	0.000195
C	1.389961	1.103725	-0.000078
C	-0.019588	1.361361	-0.000033
C	-0.788508	0.224900	0.000048
S	0.235270	-1.197605	-0.000088
H	2.655284	-0.710705	0.000315
H	2.147318	1.880080	-0.000153
H	-0.452424	2.356317	-0.000100
C	-2.281745	0.106688	0.000060
H	-2.647592	-0.428035	-0.884043
H	-2.647582	-0.427973	0.884205
H	-2.727727	1.105324	0.000029

24
NBE Total energy: -480.930329174 Hartree
C	-1.468186	-1.325214	-0.781433
C	-0.786378	-0.876908	0.554851
C	-2.259000	0.790069	0.164790
C	-2.482669	-0.173239	-1.055301
H	-0.739294	-1.451016	-1.586760
H	-1.982927	-2.280836	-0.639195
H	-2.306323	0.331970	-2.008639
H	-3.513739	-0.541079	-1.053796
C	-1.990087	-0.240728	1.287168
H	-1.712976	0.225315	2.237382
H	-2.819428	-0.939409	1.442574
H	-0.261587	-1.674976	1.083715
H	-3.062533	1.511562	0.320095
C	0.020371	0.378484	0.219796
C	-0.870089	1.363989	-0.015609
H	-0.639577	2.355248	-0.389869
C	1.482423	0.492118	0.001042
O	2.034908	1.567326	-0.282968
N	2.192884	-0.659711	0.129225
H	1.712846	-1.511102	0.380598
C	3.632850	-0.704953	-0.059264
H	3.967750	-1.734529	0.077752
H	3.906928	-0.370906	-1.065307
H	4.145998	-0.062594	0.664379

18
2-Iodo_methylbenzoate Total energy: -471.094224090 Hartree
C	-0.828962	2.170697	-0.037541
C	0.058562	3.249005	-0.026855
C	1.435081	3.024124	0.036762
C	1.915296	1.718280	0.091983
C	1.036818	0.619543	0.106634
C	-0.344661	0.862243	0.035846
H	-1.896156	2.348330	-0.106681
H	-0.332513	4.260930	-0.075363
H	2.130301	3.857674	0.040152
H	2.982514	1.532123	0.140192
C	1.627319	-0.745619	0.255649
O	1.187134	-1.624378	0.974506
O	2.744933	-0.881416	-0.480997
C	3.447411	-2.136683	-0.344581
H	4.309206	-2.057689	-1.006915
H	3.770413	-2.280499	0.689517
H	2.805535	-2.966291	-0.649653
I	-1.798246	-0.702222	-0.069560

34
L1 Total energy: -2931.09147126 Hartree
C	-1.085270	-1.341664	-0.291802
C	-1.118603	-2.626027	-0.851690
C	-1.836883	-1.082623	0.859356
C	-1.872427	-3.642161	-0.260393
H	-0.546351	-2.835671	-1.752136
C	-2.603755	-2.093258	1.446842
H	-1.827323	-0.092149	1.302571
C	-2.618321	-3.376603	0.892744
H	-1.882476	-4.635505	-0.700212
H	-3.184133	-1.879732	2.340340
H	-3.211821	-4.162530	1.350810
C	-0.618592	1.610455	-0.293831
C	-0.024231	2.131412	0.860546
C	-1.714966	2.278816	-0.855447
C	-0.522516	3.297166	1.450024
H	0.828102	1.629170	1.306460
C	-2.223949	3.436630	-0.262750
H	-2.178259	1.888754	-1.758356
C	-1.627360	3.948658	0.894207
H	-0.052832	3.691421	2.347073
H	-3.079562	3.940034	-0.704172
H	-2.016554	4.852583	1.353902
C	1.707864	-0.268118	-0.290696
C	2.834522	0.351732	-0.848768
C	1.861891	-1.050371	0.858869
C	4.091820	0.209819	-0.257450
H	2.728630	0.952907	-1.748403
C	3.121148	-1.205934	1.446211
H	1.001015	-1.541250	1.301088
C	4.237517	-0.571379	0.893699
H	4.955742	0.701416	-0.695966
H	3.228202	-1.816851	2.338420
H	5.215309	-0.690745	1.351388
As	0.002878	-0.001247	-1.211237

83
Pd(OAc)2(L1)2 Total energy: -6447.37485500 Hartree
C	0.175245	-2.905348	0.149576
O	-0.219821	-1.941679	-0.674109
O	0.776543	-2.693618	1.235934
C	-0.146647	-4.296841	-0.340649
H	0.125576	-5.035244	0.415144
H	-1.214773	-4.375662	-0.566615
H	0.406560	-4.502138	-1.264425
Pd	-0.001701	0.009896	-0.014294
C	-0.170064	2.925487	-0.170476
O	-0.754084	2.718936	-1.267311
O	0.214524	1.958056	0.653587
C	0.142379	4.314915	0.331925
H	-0.134713	5.058056	-0.417456
H	-0.410969	4.508366	1.258009
H	1.210283	4.398693	0.557752
C	3.197475	0.043385	1.792152
C	4.191623	0.214473	4.402939
C	2.503841	0.789811	2.757680
C	4.388921	-0.609608	2.129655
C	4.883853	-0.524892	3.437023
C	3.003046	0.873023	4.061254
H	1.588518	1.303583	2.481866
H	4.926275	-1.185621	1.384878
H	5.805701	-1.034893	3.697459
H	2.465207	1.448476	4.807830
H	4.575325	0.277610	5.416098
C	3.136566	1.646398	-0.809774
C	4.038636	4.028311	-1.975535
C	4.268047	2.292758	-0.296085
C	2.458169	2.191061	-1.909221
C	2.909084	3.380695	-2.491236
C	4.717421	3.483757	-0.878304
H	4.790602	1.877108	0.558403
H	1.565567	1.705736	-2.286997
H	2.374038	3.803500	-3.335094
H	5.591389	3.984697	-0.474592
H	4.385072	4.954352	-2.422872
C	3.467403	-1.401951	-0.944592
C	4.866911	-3.415045	-2.306937
C	4.175489	-1.097755	-2.115702
C	3.460588	-2.717877	-0.455296
C	4.162176	-3.719013	-1.135378
C	4.871024	-2.103951	-2.796400
H	4.187634	-0.083146	-2.496838
H	2.901147	-2.958833	0.440745
H	4.155334	-4.733902	-0.751123
H	5.416022	-1.861115	-3.702860
H	5.407397	-4.194325	-2.834403
As	2.462064	-0.006367	-0.014612
As	-2.465581	0.012696	0.006311
C	-3.468603	1.417428	0.923702
C	-4.184191	1.123484	2.092759
C	-3.453326	2.730077	0.425599
C	-4.878998	2.137102	2.763181
H	-4.202186	0.111262	2.480256
C	-4.153952	3.738569	1.095599
H	-2.887851	2.962788	-0.468951
C	-4.866314	3.444969	2.265291
H	-5.429825	1.902658	3.668327
H	-4.140365	4.751031	0.705183
H	-5.406080	4.229959	2.784961
C	-3.225396	-0.080491	-1.789217
C	-4.412600	0.577867	-2.130965
C	-2.554292	-0.865406	-2.740442
C	-4.926576	0.459461	-3.428368
H	-4.932176	1.183526	-1.397202
C	-3.072798	-0.982099	-4.033879
H	-1.641330	-1.381486	-2.460899
C	-4.257560	-0.318840	-4.379901
H	-5.845217	0.973494	-3.692201
H	-2.552798	-1.587378	-4.769451
H	-4.656126	-0.408267	-5.385330
C	-3.111334	-1.632762	0.839448
C	-4.241356	-2.301784	0.351781
C	-2.411880	-2.150276	1.938767
C	-4.667069	-3.489031	0.958829
H	-4.781053	-1.906483	-0.501750
C	-2.839092	-3.336307	2.545452
H	-1.521033	-1.647298	2.297139
C	-3.966357	-4.007126	2.055137
H	-5.539837	-4.007565	0.575245
H	-2.287158	-3.738352	3.388563
H	-4.294101	-4.930579	2.521517

49
Int-1_L1 Total energy: -3516.23102831 Hartree
C	0.597377	-3.065670	0.108269
O	-0.320557	-2.645999	-0.759229
O	0.827119	-2.495870	1.205823
C	1.387803	-4.259050	-0.368287
H	1.898064	-4.730652	0.473509
H	0.740649	-4.982853	-0.869867
H	2.139757	-3.920273	-1.091832
Pd	-1.512768	-1.096853	-0.253444
C	-4.022191	-0.618757	-0.024347
O	-3.671734	-1.821311	-0.341761
O	-3.065830	0.269795	0.149462
C	-5.446805	-0.210144	0.128609
H	-6.097613	-1.086047	0.124669
H	-5.580744	0.349278	1.059748
H	-5.731874	0.451381	-0.698503
C	0.813516	0.751593	1.886638
C	1.324179	1.429904	4.550716
C	-0.176829	0.557734	2.858222
C	2.060365	1.281942	2.244604
C	2.313431	1.620500	3.579061
C	0.079408	0.898693	4.189721
H	-1.135739	0.138020	2.573392
H	2.831386	1.425452	1.496009
H	3.279646	2.028963	3.856081
H	-0.687449	0.746066	4.941666
H	1.522878	1.690859	5.584975
C	-0.045058	2.029297	-0.809890
C	-0.665863	4.429155	-2.110526
C	0.489138	3.236586	-0.341417
C	-0.895201	2.023662	-1.924558
C	-1.202393	3.222806	-2.576377
C	0.177389	4.435369	-0.992529
H	1.136517	3.247352	0.528305
H	-1.324607	1.088989	-2.269895
H	-1.861647	3.214752	-3.438052
H	0.589705	5.369752	-0.626181
H	-0.907630	5.360114	-2.612829
C	2.062620	-0.187863	-0.842951
C	4.409543	-0.933360	-2.175989
C	2.256293	0.180740	-2.181730
C	3.042410	-0.931239	-0.170040
C	4.216228	-1.297982	-0.838007
C	3.427488	-0.195238	-2.847389
H	1.502126	0.759715	-2.702981
H	2.881545	-1.241234	0.854116
H	4.974345	-1.870164	-0.313542
H	3.571426	0.089715	-3.884303
H	5.318661	-1.223308	-2.692509
As	0.398753	0.324375	0.038827

61
Int2_L1 Total energy: -4108.67703932 Hartree
C	0.077640	-3.462936	-0.422241
O	-0.204402	-2.454188	-1.238008
O	-0.080978	-3.431629	0.826778
C	0.641649	-4.673624	-1.132432
H	0.746165	-5.505261	-0.433361
H	-0.007390	-4.966707	-1.963719
H	1.623532	-4.426416	-1.551996
Pd	-0.987415	-0.698500	-0.535158
C	-1.978626	2.002325	-0.870374
O	-1.869117	1.756941	-2.094233
O	-1.728228	1.108178	0.091468
C	-2.364670	3.362343	-0.340249
H	-2.852993	3.947926	-1.121563
H	-3.021733	3.272593	0.529088
H	-1.457096	3.889529	-0.019824
C	-3.173156	-1.711181	-0.882181
H	-2.861079	-2.314089	-1.722325
C	1.271406	0.410328	1.970869
C	1.362895	0.649534	4.756983
C	0.112347	0.762921	2.679993
C	2.474440	0.184992	2.651813
C	2.517894	0.303540	4.046126
C	0.162603	0.881105	4.072677
H	-0.810796	0.945394	2.139966
H	3.370032	-0.086087	2.104546
H	3.449923	0.124936	4.572360
H	-0.733618	1.151209	4.621850
H	1.397576	0.738000	5.838001
C	1.429209	2.095898	-0.599056
C	1.804289	4.706086	-1.534956
C	1.867458	3.096600	0.278495
C	1.175278	2.400273	-1.943582
C	1.367301	3.704580	-2.410682
C	2.052303	4.402174	-0.190650
H	2.059303	2.862816	1.319486
H	0.803309	1.632607	-2.610801
H	1.164623	3.938403	-3.450381
H	2.388548	5.176490	0.491084
H	1.945983	5.719130	-1.897148
C	2.776548	-0.698761	-0.490582
C	5.054713	-2.146659	-1.233536
C	3.717598	-0.125637	-1.354845
C	2.974406	-1.997049	0.004470
C	4.114134	-2.717154	-0.365594
C	4.855385	-0.852330	-1.726781
H	3.568402	0.877841	-1.736823
H	2.244007	-2.441453	0.671268
H	4.264833	-3.719694	0.021031
H	5.582338	-0.406082	-2.397392
H	5.936895	-2.708283	-1.522909
As	1.166804	0.270734	0.026807
C	-3.012671	-1.979737	0.477181
C	-3.810064	-1.148607	1.326208
H	-3.758030	-1.186375	2.407127
H	-2.353538	-2.757915	0.844469
S	-4.454421	-0.451654	-1.134223
C	-4.628441	-0.272124	0.662190
C	-5.532121	0.770996	1.225378
H	-5.183511	1.778498	0.965641
H	-6.557391	0.672229	0.850117
H	-5.557660	0.692215	2.316533

61
Int-3_L1 Total energy: -4108.66937637 Hartree
C	-3.704484	-2.360685	0.933256
O	-2.992265	-2.009518	-0.121990
O	-3.485397	-1.956107	2.112525
C	-4.848355	-3.304383	0.624013
H	-5.438926	-3.492398	1.522571
H	-5.487995	-2.878435	-0.156356
H	-4.453475	-4.252877	0.242445
Pd	-1.187527	-0.949402	0.113145
C	0.197559	-2.495016	-1.911159
O	0.013334	-1.470583	-2.622029
O	-0.169660	-2.595958	-0.640937
C	0.914203	-3.716224	-2.440484
C	-1.799618	2.932585	0.533382
C	-1.756016	1.802773	1.376972
C	-2.504627	0.701515	0.941841
C	1.594279	0.601708	1.980252
C	2.500066	1.124204	4.579099
C	0.811225	0.236365	3.083717
C	2.845951	1.204011	2.179785
C	3.292623	1.472894	3.477656
C	1.263600	0.498584	4.382443
C	0.981747	1.794177	-0.881213
C	0.869468	4.078367	-2.494235
C	1.453427	3.017476	-0.391425
C	0.444119	1.709882	-2.176055
C	0.396270	2.853111	-2.981115
C	1.396096	4.159481	-1.199491
C	2.484483	-0.888259	-0.468366
C	4.640817	-2.449837	-1.332115
C	3.096941	-0.613478	-1.695342
C	2.945194	-1.947444	0.326468
C	4.023126	-2.726270	-0.104932
C	4.176102	-1.394924	-2.125890
As	0.970565	0.162734	0.185016
H	1.004892	-3.657175	-3.526584
H	1.916639	-3.764617	-1.999908
H	0.381421	-4.629088	-2.159373
H	2.850176	1.329475	5.585325
H	-0.139129	-0.263951	2.928244
H	3.473081	1.451014	1.329819
H	4.258139	1.944319	3.628391
H	0.655399	0.210321	5.233264
H	0.826786	4.964585	-3.119076
H	1.851668	3.090639	0.613512
H	0.072191	0.755860	-2.537691
H	-0.014148	2.786711	-3.983416
H	1.760666	5.107538	-0.817530
H	5.476836	-3.054989	-1.667350
H	2.735531	0.196939	-2.316799
H	2.464388	-2.165637	1.273839
H	4.377105	-3.545297	0.512439
H	4.649914	-1.178570	-3.077758
H	-2.953545	-0.050240	1.596314
H	-1.198980	1.774554	2.304275
H	-1.226941	3.833755	0.704805
S	-3.416078	1.178208	-0.585439
C	-2.631265	2.791220	-0.563029
C	-2.870199	3.770462	-1.659679
H	-3.928820	4.049306	-1.724801
H	-2.283464	4.676588	-1.487211
H	-2.579030	3.356152	-2.631214

61
TS-1_L1 Total energy: -4108.65879580 Hartree imaginary mode: 1465.7441 i cm-1
C	-3.439340	-2.853895	0.740417
O	-2.333353	-2.937246	0.091742
O	-3.831260	-1.762188	1.338382
C	-4.350469	-4.044478	0.799034
H	-4.793360	-4.132491	1.794464
H	-5.168242	-3.906289	0.080696
H	-3.808062	-4.955710	0.544171
Pd	-0.856724	-1.357507	0.115905
C	1.061966	-2.664447	-1.631527
O	0.704849	-1.764733	-2.443738
O	0.597162	-2.775259	-0.397797
C	2.116534	-3.683777	-1.999122
C	-2.654149	2.513961	0.755716
C	-2.180512	1.292912	1.300817
C	-2.277942	0.161791	0.484723
C	1.216558	1.002257	1.964913
C	1.771133	1.868110	4.570748
C	0.570793	0.405373	3.055840
C	2.162150	2.015562	2.181457
C	2.430590	2.453870	3.482525
C	0.847044	0.838321	4.357901
C	0.508725	1.805083	-1.019263
C	-0.087340	3.856860	-2.826036
C	0.442320	3.129710	-0.572775
C	0.258835	1.499427	-2.367045
C	-0.030087	2.528766	-3.268573
C	0.143538	4.155169	-1.477992
C	2.672172	-0.307353	-0.299770
C	5.244364	-1.249189	-0.878371
C	3.308322	0.083473	-1.482019
C	3.318824	-1.173181	0.592566
C	4.603990	-1.642488	0.304175
C	4.594992	-0.387653	-1.769968
As	0.876205	0.309926	0.172198
H	2.244558	-3.721515	-3.082757
H	3.069627	-3.393558	-1.540933
H	1.850234	-4.673763	-1.618774
H	1.983412	2.206759	5.579467
H	-0.139176	-0.397746	2.882888
H	2.692814	2.454436	1.343399
H	3.157291	3.242840	3.645729
H	0.345487	0.371858	5.199226
H	-0.314946	4.653667	-3.526816
H	0.608412	3.366232	0.471163
H	0.282249	0.463747	-2.692421
H	-0.219141	2.292271	-4.310511
H	0.088711	5.181112	-1.128892
H	6.241141	-1.614275	-1.103534
H	2.808066	0.743772	-2.179761
H	2.823749	-1.483154	1.505962
H	5.100963	-2.312659	0.997881
H	5.085701	-0.081883	-2.688170
H	-3.059611	-0.811797	1.017879
H	-1.783847	1.223297	2.305796
H	-2.644560	3.453244	1.295591
S	-3.022682	0.718759	-1.123266
C	-3.130881	2.414773	-0.534126
C	-3.667985	3.498929	-1.404569
H	-4.691027	3.284059	-1.736200
H	-3.675853	4.449178	-0.861872
H	-3.051196	3.624075	-2.302315

61
Int-4_L1 Total energy: -4108.67610397 Hartree
C	3.285335	2.985275	0.822672
O	2.162593	2.986677	0.250560
O	3.797494	1.891891	1.407639
C	4.152401	4.194017	0.898789
H	4.459597	4.371044	1.934205
H	5.061953	4.028176	0.309676
H	3.622020	5.063563	0.512011
Pd	0.679986	1.373710	0.194619
C	-1.348807	2.799014	-1.318016
O	-1.067764	1.924695	-2.190209
O	-0.797761	2.844930	-0.119739
C	-2.407309	3.846831	-1.582215
C	3.258452	-2.120835	0.810288
C	2.346346	-1.103923	1.267547
C	2.026837	-0.127318	0.347703
C	-1.106312	-1.369242	1.789277
C	-1.461910	-2.664318	4.246406
C	-0.595803	-0.799782	2.962642
C	-1.813185	-2.578309	1.847856
C	-1.982938	-3.228514	3.075064
C	-0.773206	-1.446594	4.190948
C	-0.471717	-1.668199	-1.276388
C	0.392872	-3.368290	-3.321528
C	0.056739	-2.925363	-0.960589
C	-0.553665	-1.248508	-2.613625
C	-0.129487	-2.106188	-3.633160
C	0.489507	-3.774539	-1.985614
C	-2.792927	0.133549	-0.175812
C	-5.478198	0.875560	-0.444791
C	-3.583872	-0.457764	-1.166451
C	-3.343672	1.092592	0.685877
C	-4.685453	1.462632	0.550197
C	-4.926398	-0.083730	-1.301371
As	-0.931693	-0.388521	0.111626
H	-2.493002	4.037890	-2.654562
H	-3.373626	3.473368	-1.220409
H	-2.182880	4.775587	-1.052074
H	-1.597072	-3.168609	5.197605
H	-0.061223	0.143840	2.909886
H	-2.231786	-3.010452	0.945220
H	-2.524951	-4.167541	3.116512
H	-0.375919	-1.002149	5.097488
H	0.730495	-4.027222	-4.115018
H	0.152593	-3.236655	0.072452
H	-0.908782	-0.248704	-2.840575
H	-0.191837	-1.782738	-4.667065
H	0.905927	-4.745649	-1.738564
H	-6.518559	1.165108	-0.551337
H	-3.160883	-1.198228	-1.835173
H	-2.725053	1.560245	1.442539
H	-5.108415	2.207395	1.216444
H	-5.536476	-0.541576	-2.073212
H	3.223332	1.076187	1.249406
H	1.920082	-1.116875	2.262500
H	3.590594	-2.939237	1.439524
S	2.920760	-0.496225	-1.221924
C	3.670125	-1.981775	-0.485458
C	4.581969	-2.849808	-1.286958
H	5.452294	-2.296538	-1.661248
H	4.947907	-3.677809	-0.670328
H	4.067199	-3.276657	-2.157042

77
Int-5_L1 Total energy: -4359.94308190 Hartree
Pd	-0.841891	0.194252	-0.089924
C	-1.584815	-2.732605	-0.224566
O	-1.747413	-2.570972	-1.461264
O	-1.314022	-1.752131	0.623412
C	-1.646739	-4.102297	0.407476
H	-2.131309	-4.809965	-0.261326
H	-0.628845	-4.449028	0.603655
H	-2.172989	-4.068709	1.361210
C	-0.157153	1.966688	-0.695885
C	1.810235	-2.250834	-0.653277
C	2.361917	-4.746326	-1.786582
C	1.268022	-2.588545	-1.898175
C	2.627082	-3.162525	0.026761
C	2.900526	-4.409641	-0.540650
C	1.545878	-3.835892	-2.462997
H	0.605907	-1.903717	-2.404820
H	3.040828	-2.909250	0.992241
H	3.528520	-5.113278	-0.011143
H	1.114532	-4.096302	-3.419647
H	2.571178	-5.713652	-2.222842
C	1.906363	-0.709653	1.975636
C	2.491944	-1.112089	4.681388
C	3.190905	-0.440333	2.461041
C	0.914771	-1.191850	2.842466
C	1.211519	-1.390996	4.192744
C	3.480693	-0.639533	3.814474
H	3.962062	-0.080654	1.795815
H	-0.067706	-1.424446	2.454421
H	0.445472	-1.763603	4.859340
H	4.474312	-0.428145	4.185662
H	2.717703	-1.264065	5.728137
C	2.868165	0.607908	-0.650628
C	4.800297	2.269654	-1.811552
C	3.222127	1.813970	-0.032658
C	3.490503	0.232200	-1.846745
C	4.453577	1.063586	-2.425430
C	4.184550	2.641347	-0.612789
H	2.740791	2.116728	0.883431
H	3.228974	-0.698434	-2.329049
H	4.927997	0.767760	-3.351273
H	4.446413	3.573995	-0.132158
H	5.541694	2.914603	-2.263181
As	1.446699	-0.491688	0.095546
C	-2.902839	1.708373	0.186243
C	-3.865515	-0.108430	1.287205
C	-3.339717	0.427086	-0.050607
H	-2.720503	2.448337	-0.574053
C	-2.938556	0.615706	2.296232
H	-3.311316	0.563814	3.318931
H	-1.909151	0.266005	2.258236
C	-4.708964	2.145556	1.764095
H	-4.971443	2.500940	2.760757
H	-5.106555	2.851468	1.036159
C	-5.205407	0.682775	1.523257
H	-5.716456	0.286296	2.400953
H	-5.878611	0.600147	0.671124
H	-3.934054	-1.185705	1.383088
C	-3.137628	2.011896	1.653965
H	-2.582815	2.846873	2.065002
C	0.802671	4.396122	-0.837421
C	0.754363	3.719895	-2.016056
H	1.100241	4.158892	-2.942265
C	0.229447	2.377162	-1.938777
H	0.163897	1.729414	-2.801383
S	0.138462	3.335169	0.503026
C	1.297399	5.771491	-0.539520
H	1.645386	6.245327	-1.459410
H	0.517809	6.407056	-0.111408
H	2.132442	5.761620	0.166327
C	-3.707396	-0.078314	-1.400167
O	-3.387024	0.537860	-2.454935
N	-4.460016	-1.205457	-1.421702
H	-4.588901	-1.720373	-0.566691
C	-4.784769	-1.884129	-2.670020
H	-5.584872	-2.598321	-2.487023
H	-5.113566	-1.159479	-3.411427
H	-3.909476	-2.409146	-3.057013

77
TS-2_L1 Total energy: -4360.42467111 Hartree imaginary mode: 201.0811i cm-1
Pd	1.044053	0.209485	0.092027
C	0.754002	3.025014	-0.525613
O	0.356667	2.526324	-1.616104
O	1.194183	2.301416	0.495249
C	0.797904	4.524515	-0.325786
H	1.730965	4.922050	-0.746674
H	-0.035933	4.994810	-0.852672
H	0.761071	4.783258	0.733996
C	0.968952	-1.753214	-0.497890
C	-2.291197	2.075261	0.158403
C	-3.455054	4.621653	0.287390
C	-3.162387	2.498040	-0.850598
C	-2.006873	2.925121	1.237681
C	-2.586636	4.195824	1.301224
C	-3.742230	3.771410	-0.786553
H	-3.382892	1.847022	-1.688808
H	-1.322920	2.601026	2.014368
H	-2.359150	4.851497	2.135608
H	-4.415189	4.095967	-1.573854
H	-3.902872	5.609083	0.334445
C	-2.324199	-0.476530	1.694441
C	-3.574390	-1.531625	3.971360
C	-3.723729	-0.478384	1.792116
C	-1.554750	-0.987416	2.746725
C	-2.177533	-1.514140	3.884268
C	-4.347445	-1.011497	2.924960
H	-4.324079	-0.058884	0.991532
H	-0.472993	-0.971066	2.675651
H	-1.574881	-1.907432	4.696498
H	-5.430454	-1.014726	2.993925
H	-4.058821	-1.941959	4.851495
C	-2.170511	-0.590649	-1.415649
C	-3.012628	-1.916416	-3.734572
C	-3.009730	-1.705957	-1.317757
C	-1.741206	-0.142860	-2.676075
C	-2.169918	-0.801065	-3.832618
C	-3.428766	-2.369389	-2.477646
H	-3.325165	-2.068276	-0.346486
H	-1.063450	0.703072	-2.740161
H	-1.837814	-0.452398	-4.805179
H	-4.074133	-3.238313	-2.397243
H	-3.336932	-2.432411	-4.632684
As	-1.429962	0.315361	0.143671
C	3.091370	-1.419334	0.028743
C	3.592622	0.220282	1.660847
C	3.203049	-0.004733	0.180939
H	3.375070	-1.915370	-0.886796
C	2.840752	-0.946823	2.358631
H	3.175373	-1.106892	3.387761
H	1.752577	-0.840709	2.335912
C	4.927625	-1.824838	1.548647
H	5.270391	-2.397307	2.416035
H	5.479770	-2.177168	0.672474
C	5.069957	-0.283945	1.776873
H	5.464182	-0.064950	2.775050
H	5.723356	0.195458	1.042398
H	3.413230	1.222351	2.046600
C	3.366726	-2.031009	1.385616
H	3.030691	-3.055403	1.528207
C	-0.262635	-3.978260	-1.055009
C	0.222818	-3.304679	-2.143451
H	0.083629	-3.667150	-3.155322
C	0.912073	-2.086792	-1.837088
H	1.366835	-1.460197	-2.595534
S	0.135439	-3.070636	0.473792
C	-1.048204	-5.244607	-1.002591
H	-1.173944	-5.645244	-2.014020
H	-0.555153	-6.011386	-0.391928
H	-2.047633	-5.082914	-0.578398
C	3.753157	0.815209	-0.936163
O	4.123625	0.304830	-2.031740
N	3.847537	2.149656	-0.680882
H	3.283744	2.507254	0.083412
C	4.311802	3.090589	-1.693510
H	4.527218	4.048814	-1.215734
H	5.223038	2.711245	-2.161655
H	3.563235	3.243527	-2.482103

77
Int-6_L1 Total energy: -4360.46745082 Hartree
Pd	-1.048697	0.086177	-0.052702
C	-0.652273	2.968954	-0.140619
O	-0.232418	2.765427	1.032733
O	-1.132871	2.019274	-0.927621
C	-0.665626	4.363944	-0.727877
H	-1.471542	4.946927	-0.263708
H	0.279856	4.865565	-0.503137
H	-0.823292	4.340972	-1.807059
C	-1.892398	-1.979287	0.558059
C	2.297145	1.829648	-0.786674
C	3.364700	4.204929	-1.830037
C	3.179238	2.598759	-0.019900
C	1.952512	2.249920	-2.080019
C	2.484442	3.433773	-2.600496
C	3.710516	3.785862	-0.540095
H	3.443460	2.284760	0.983364
H	1.257713	1.662721	-2.670827
H	2.209930	3.754969	-3.600248
H	4.391653	4.379476	0.061485
H	3.775456	5.125672	-2.231804
C	2.504344	-1.110645	-1.240818
C	3.890691	-2.910235	-2.890066
C	3.901735	-1.034290	-1.352182
C	1.805552	-2.074716	-1.977788
C	2.495776	-2.975365	-2.799398
C	4.592977	-1.935205	-2.168678
H	4.447854	-0.269537	-0.809850
H	0.725660	-2.123085	-1.907897
H	1.945092	-3.720008	-3.365203
H	5.673651	-1.873345	-2.246965
H	4.427792	-3.607750	-3.524649
C	2.293809	-0.034039	1.652950
C	3.190403	-0.334394	4.293434
C	3.263788	-0.996002	1.959551
C	1.770856	0.781735	2.670773
C	2.223486	0.632451	3.985946
C	3.709469	-1.147567	3.278968
H	3.662073	-1.638271	1.183066
H	1.008697	1.514794	2.423956
H	1.816914	1.263885	4.769607
H	4.457418	-1.899087	3.511583
H	3.534257	-0.454187	5.315856
As	1.502729	0.158600	-0.127216
C	-3.296580	-1.530344	0.202068
C	-3.647592	0.206506	-1.490142
C	-3.138414	-0.006537	-0.052975
H	-3.975171	-1.757013	1.030419
C	-3.181351	-1.101907	-2.182490
H	-3.591735	-1.216247	-3.191130
H	-2.092860	-1.204879	-2.221195
C	-5.337539	-1.543962	-1.223838
H	-5.858858	-2.028674	-2.055816
H	-5.887280	-1.773750	-0.305208
C	-5.193954	-0.001917	-1.466819
H	-5.627925	0.292106	-2.429374
H	-5.674838	0.597108	-0.688097
H	-3.319112	1.137339	-1.951992
C	-3.864317	-2.035659	-1.149846
H	-3.747956	-3.110327	-1.306688
C	0.253930	-3.332387	1.064406
C	0.015373	-2.321797	1.946633
H	0.682872	-2.101013	2.768082
C	-1.178103	-1.558580	1.686257
H	-1.602311	-0.852155	2.390923
S	-1.067939	-3.423860	-0.195130
C	1.417623	-4.261107	0.991278
H	2.080587	-4.086628	1.844332
H	1.105624	-5.312066	1.008695
H	1.996141	-4.102949	0.072831
C	-3.565653	0.898699	1.046591
O	-3.781667	0.480968	2.224677
N	-3.686866	2.217452	0.716828
H	-3.311028	2.504576	-0.177275
C	-3.916943	3.246679	1.723500
H	-4.217652	4.170982	1.224885
H	-4.712296	2.930765	2.401943
H	-3.013861	3.439162	2.317558

77
Int-7_L1 Total energy: -4360.46714010 Hartree
Pd	-0.954146	0.338658	0.049041
C	-3.315282	-0.189003	0.142459
C	-3.534347	0.838209	1.051488
S	-3.887450	0.310924	-1.456062
C	-4.122360	1.999499	0.474526
H	-3.300230	0.748408	2.104438
C	-4.378163	1.880181	-0.869177
C	-1.319264	-1.723857	0.098247
C	-2.861542	-1.620999	0.393348
H	-4.328100	2.906858	1.031425
C	-4.930490	2.912461	-1.801060
C	-1.049428	-2.427820	-1.225116
H	-3.441653	-2.292960	-0.248203
H	-4.172307	3.242817	-2.521194
H	-5.786435	2.533103	-2.370315
H	-5.257560	3.785447	-1.229306
N	-0.842558	-1.636322	-2.304448
O	-1.090723	-3.662835	-1.345817
C	-0.551318	-2.177095	-3.619686
H	-0.709474	-0.645975	-2.139966
H	0.379513	-2.754636	-3.613204
H	-1.360084	-2.832043	-3.957904
H	-0.450986	-1.345199	-4.319389
C	-2.789435	-3.612182	1.888527
H	-3.071509	-4.014966	2.866867
H	-3.420312	-4.096468	1.135929
C	-1.267690	-3.807491	1.606374
H	-1.074394	-4.444067	0.746072
H	-0.758360	-4.229228	2.480715
C	-1.603641	-1.620634	2.463182
H	-1.431801	-2.014343	3.470353
H	-1.450703	-0.539330	2.476804
C	-0.762272	-2.354760	1.395875
H	0.317461	-2.254610	1.502130
C	-2.956733	-2.073646	1.872346
H	-3.858407	-1.713240	2.373409
As	1.435655	0.133647	-0.048128
C	2.318639	1.798814	-0.514542
C	3.504625	2.187123	0.118733
C	1.763818	2.606308	-1.513961
C	4.136323	3.377507	-0.251996
H	3.934879	1.570389	0.900974
C	2.400374	3.792022	-1.887780
H	0.825519	2.324750	-1.977659
C	3.587259	4.179128	-1.257414
H	5.054909	3.676751	0.244701
H	1.963986	4.416905	-2.661791
H	4.077713	5.105423	-1.542775
C	2.274986	-1.138849	-1.258615
C	2.160620	-2.514971	-1.019699
C	2.962131	-0.690451	-2.393138
C	2.736900	-3.431443	-1.900413
H	1.626421	-2.878036	-0.149982
C	3.534549	-1.610603	-3.276860
H	3.061382	0.371816	-2.589474
C	3.426236	-2.981715	-3.031123
H	2.639284	-4.495305	-1.705320
H	4.067555	-1.253064	-4.153317
H	3.871816	-3.696167	-3.717104
C	2.186800	-0.294092	1.688859
C	1.583856	0.297906	2.807490
C	3.292395	-1.136433	1.847917
C	2.086571	0.035553	4.083658
H	0.737804	0.969022	2.673893
C	3.787205	-1.399784	3.129003
H	3.769022	-1.589173	0.985157
C	3.184063	-0.816769	4.247323
H	1.619078	0.495709	4.949710
H	4.643655	-2.057052	3.250329
H	3.568575	-1.023991	5.241950
O	-0.920119	2.514585	-0.097691
C	-0.722266	3.183497	0.983198
O	-0.566310	2.693248	2.121923
C	-0.640140	4.693837	0.792114
H	0.378447	4.946384	0.472263
H	-1.326663	5.031658	0.010518
H	-0.847466	5.218590	1.727902

77
TS-3_L1 Total energy: -4360.43518801 Hartree imaginary mode: 1587.0120i cm-1
Pd	0.779972	0.486822	-0.150071
C	3.551848	-0.294904	-0.324034
C	2.942423	0.944582	-0.241544
S	5.121595	-0.305409	0.459554
C	3.767963	1.881160	0.489585
H	2.234912	1.729130	-1.168350
C	4.970951	1.385723	0.913645
C	1.355243	-1.514630	-0.478672
C	2.898588	-1.550712	-0.793823
H	3.484211	2.914987	0.662422
C	6.077498	2.095128	1.632763
C	0.976506	-2.219395	0.798182
H	3.355624	-2.397418	-0.267791
H	6.332527	1.602221	2.578447
H	6.991471	2.140782	1.028433
H	5.769145	3.120828	1.856557
N	1.706621	-1.892338	1.899229
O	0.061718	-3.057857	0.876685
C	1.437436	-2.467386	3.205468
H	2.361373	-1.125956	1.831622
H	2.069285	-1.964065	3.939958
H	0.387899	-2.335712	3.485625
H	1.664099	-3.539365	3.220351
C	2.672059	-3.353554	-2.495925
H	2.813262	-3.650489	-3.540726
H	3.344289	-3.963928	-1.883402
C	1.176503	-3.484937	-2.065873
H	1.038129	-4.112670	-1.183935
H	0.565595	-3.907669	-2.870836
C	1.607108	-1.252408	-2.825596
H	1.387119	-1.535347	-3.860948
H	1.538626	-0.166060	-2.726314
C	0.742102	-2.015011	-1.797541
H	-0.331683	-1.867803	-1.874743
C	2.939856	-1.843246	-2.325066
H	3.851983	-1.481427	-2.805741
C	-2.051873	-0.321667	1.936560
C	-3.210197	-1.006620	2.319455
C	-1.155608	0.132037	2.912389
C	-3.467909	-1.239122	3.673435
H	-3.907246	-1.364517	1.568766
C	-1.417866	-0.094107	4.265176
H	-0.249073	0.649957	2.610855
C	-2.574131	-0.782095	4.647073
H	-4.365433	-1.776498	3.966461
H	-0.717787	0.258095	5.017400
H	-2.775028	-0.966024	5.698632
C	-2.778182	-1.187042	-0.892808
C	-3.825778	-0.721282	-1.697453
C	-2.558053	-2.567047	-0.772580
C	-4.644956	-1.627507	-2.378710
H	-4.015805	0.341225	-1.795781
C	-3.382072	-3.467473	-1.451230
H	-1.738346	-2.931120	-0.161123
C	-4.426290	-3.001951	-2.256929
H	-5.455124	-1.255436	-2.999687
H	-3.203554	-4.534596	-1.351066
H	-5.064310	-3.705028	-2.784885
C	-2.559747	1.740387	-0.252378
C	-2.303372	2.405704	-1.458451
C	-3.463442	2.287079	0.662308
C	-2.953608	3.604647	-1.751744
H	-1.589935	1.989999	-2.164598
C	-4.108300	3.494710	0.372697
H	-3.666688	1.780247	1.600118
C	-3.857258	4.152785	-0.834085
H	-2.750395	4.114472	-2.689242
H	-4.806568	3.917365	1.089721
H	-4.359005	5.089830	-1.058207
O	0.423278	2.742538	0.014586
C	0.960909	3.339898	-0.953882
O	1.812747	2.785968	-1.749857
C	0.625299	4.787198	-1.217053
H	1.506421	5.403511	-1.005691
H	0.374411	4.924111	-2.273067
H	-0.206312	5.110810	-0.590424
As	-1.630379	0.061631	0.080168

69
Int-8_L1 Total energy: -4131.25383172 Hartree
C	1.807245	3.588180	0.455151
C	0.936027	2.566154	0.172391
C	1.547774	1.263784	0.154335
C	2.897055	1.312337	0.428080
H	-0.114557	2.751607	-0.021471
C	3.777040	0.102474	0.395518
C	3.377797	-1.542853	-1.375961
C	4.808964	0.102941	-0.768853
C	2.849289	-1.079477	0.002375
C	3.911018	-0.229204	-1.978411
H	4.478909	-0.389898	-2.901371
H	3.129531	0.513704	-2.154378
C	4.704076	-2.310201	-1.123524
H	5.058065	-2.768394	-2.054185
H	4.590762	-3.109113	-0.383868
C	5.669913	-1.177169	-0.648393
H	6.551719	-1.113927	-1.294243
H	6.020274	-1.331881	0.377598
H	2.657171	-2.092310	-1.988146
H	5.389339	1.026543	-0.834695
C	2.512564	-2.111037	1.006787
O	2.845677	-2.145463	2.195482
H	4.271836	-0.072577	1.358213
S	3.433128	2.969313	0.709661
C	1.512549	5.054000	0.564636
H	0.451483	5.228416	0.360143
H	1.732159	5.443075	1.566487
H	2.096317	5.644614	-0.151976
C	1.032483	-4.079992	1.342651
H	0.247954	-4.610043	0.798783
H	1.822185	-4.789465	1.619523
H	0.612285	-3.659573	2.258157
N	1.537750	-3.003165	0.496968
H	1.659979	-3.251809	-0.479146
Pd	0.800092	-0.587626	-0.047904
As	-1.610691	-0.099717	-0.102392
C	-2.402213	0.403052	1.603152
C	-3.737142	0.122586	1.920554
C	-1.590224	1.062355	2.535347
C	-4.259290	0.509588	3.158055
H	-4.369365	-0.401089	1.210068
C	-2.115189	1.453552	3.769912
H	-0.549626	1.263626	2.299327
C	-3.450331	1.178721	4.082283
H	-5.295435	0.288854	3.399119
H	-1.479791	1.964400	4.487806
H	-3.856646	1.477826	5.044262
C	-2.749541	-1.580593	-0.653419
C	-3.817180	-1.432556	-1.545361
C	-2.456174	-2.846719	-0.128334
C	-4.590018	-2.542372	-1.903812
H	-4.049875	-0.457786	-1.961980
C	-3.232238	-3.952823	-0.480193
H	-1.621185	-2.966240	0.556658
C	-4.301386	-3.801801	-1.370616
H	-5.417082	-2.420949	-2.597811
H	-3.002362	-4.929736	-0.064063
H	-4.903008	-4.662179	-1.649154
C	-2.174438	1.331894	-1.292062
C	-1.414781	1.543829	-2.449622
C	-3.281398	2.147369	-1.030632
C	-1.767460	2.553465	-3.347953
H	-0.537712	0.930274	-2.636734
C	-3.630240	3.162853	-1.926193
H	-3.868575	2.000308	-0.129734
C	-2.876092	3.365321	-3.086271
H	-1.171909	2.714052	-4.242126
H	-4.488247	3.795301	-1.716069
H	-3.146435	4.156771	-3.779336

53
Int-9 Total energy: -1671.24602136 Hartree
C	-3.231367	-3.064103	0.581507
C	-1.983171	-2.660638	0.174968
C	-1.819785	-1.229859	0.129857
C	-2.955560	-0.560492	0.507788
H	-1.205158	-3.373783	-0.078990
C	-3.010421	0.924403	0.533820
C	-1.805022	2.364395	-1.029931
C	-3.879970	1.580703	-0.579316
C	-1.570684	1.443168	0.190977
C	-2.916611	1.604132	-1.782136
H	-3.314788	2.165002	-2.635459
H	-2.605011	0.609447	-2.110826
C	-2.575511	3.632764	-0.563015
H	-2.599735	4.372893	-1.370910
H	-2.107323	4.108111	0.303104
C	-4.004900	3.085265	-0.254427
H	-4.756316	3.558786	-0.895442
H	-4.301757	3.252960	0.786391
H	-0.905093	2.589065	-1.607887
H	-4.836454	1.073806	-0.731746
C	-0.830385	2.015037	1.367182
O	-1.114645	1.763346	2.549825
H	-3.322171	1.287701	1.519787
C	2.906988	-1.111481	0.372472
C	3.195626	0.264222	0.354562
C	4.237862	-1.389687	2.369957
C	4.028357	0.787933	1.360260
C	4.537301	-0.026846	2.367701
H	4.629268	-2.037945	3.147968
H	4.254730	1.847816	1.351872
H	5.162854	0.401255	3.144096
C	2.638556	1.219293	-0.640037
O	1.494571	1.201797	-1.096331
O	3.507455	2.167400	-0.979980
C	3.430273	-1.934652	1.368013
H	3.209274	-2.995664	1.366313
S	-4.253773	-1.674549	0.925178
C	-3.748929	-4.461517	0.748292
H	-2.960500	-5.176832	0.493386
H	-4.064314	-4.661734	1.779661
H	-4.609159	-4.662050	0.097706
C	3.026515	3.207887	-1.868514
H	3.871762	3.882217	-1.997784
H	2.726480	2.774775	-2.824520
H	2.182866	3.732646	-1.414193
C	1.136877	3.322851	2.076525
H	1.643116	2.486277	2.574168
H	1.885376	3.956141	1.594368
H	0.622749	3.909982	2.843636
N	0.202321	2.860856	1.066281
H	0.474193	2.942266	0.098374
I	1.709275	-2.063863	-1.123564
Pd	-0.281687	-0.109319	-0.405611

53
TS-4 Total energy: -1671.23755238 Hartree imaginary mode 147.6269 i cm-1
C	-3.411522	-2.527080	0.598905
C	-2.114222	-2.341975	0.190169
C	-1.752238	-0.957635	0.042777
C	-2.777803	-0.101383	0.345672
H	-1.447383	-3.174554	-0.005815
C	-2.608694	1.372193	0.287581
C	-1.131885	2.545365	-1.265082
C	-3.319647	2.090033	-0.898594
C	-1.095599	1.651515	-0.004958
C	-2.306777	1.922134	-2.047809
H	-2.576744	2.496679	-2.940780
H	-2.129005	0.879415	-2.325384
C	-1.730689	3.929737	-0.878986
H	-1.599888	4.634607	-1.707516
H	-1.246088	4.363760	0.000073
C	-3.239752	3.610036	-0.638295
H	-3.876068	4.157011	-1.341981
H	-3.565626	3.867003	0.375086
H	-0.182618	2.613236	-1.802091
H	-4.330619	1.717699	-1.082202
C	-0.328612	2.138257	1.191465
O	-0.697632	1.941734	2.360281
H	-2.902929	1.832903	1.237232
C	1.633457	-1.132472	0.722113
C	2.600475	-0.101875	0.779060
C	1.842181	-1.459326	3.102459
C	3.202326	0.206384	2.009271
C	2.829396	-0.467756	3.168143
H	1.529789	-1.978067	4.004071
H	3.930519	1.009261	2.046621
H	3.288918	-0.213349	4.117396
C	2.807541	0.753175	-0.399309
O	1.927022	0.930170	-1.252902
O	3.991601	1.352012	-0.461341
C	1.261270	-1.813530	1.885607
H	0.530423	-2.611251	1.838245
S	-4.226686	-0.982751	0.817313
C	-4.133756	-3.818374	0.840242
H	-3.451989	-4.656930	0.667175
H	-4.506826	-3.892495	1.868929
H	-4.993404	-3.938251	0.169573
C	4.195014	2.285899	-1.550198
H	5.207392	2.664059	-1.415327
H	4.099764	1.772468	-2.508807
H	3.469022	3.099825	-1.487500
C	1.638078	3.395043	1.983884
H	1.859692	2.644635	2.746976
H	2.575429	3.750738	1.550648
H	1.132184	4.237493	2.472579
N	0.827013	2.816481	0.929577
H	1.050785	3.036739	-0.029021
I	1.476132	-2.409946	-1.186874
Pd	-0.051762	-0.118225	-0.545237

53
Int-10 Total energy: -1671.27895415 Hartree
C	-3.817511	-1.280306	1.129837
C	-2.553351	-1.603923	0.709848
C	-1.811134	-0.454064	0.283260
C	-2.481502	0.730773	0.400092
H	-2.175358	-2.617980	0.694444
C	-1.886071	2.040296	0.026861
C	-0.200950	2.287288	-1.728730
C	-2.408184	2.599750	-1.336046
C	-0.365671	1.832951	-0.265627
C	-1.542166	1.840920	-2.355848
H	-1.663938	2.203371	-3.381130
H	-1.704429	0.757343	-2.347921
C	-0.364046	3.838122	-1.771602
H	-0.092806	4.192880	-2.771255
H	0.279830	4.350417	-1.053125
C	-1.881549	4.043715	-1.484984
H	-2.376886	4.548939	-2.319779
H	-2.060378	4.635137	-0.581600
H	0.708560	1.933982	-2.219888
H	-3.489791	2.497985	-1.445953
C	0.548265	2.433739	0.774094
O	0.161708	2.701677	1.919274
H	-2.020594	2.773210	0.827687
C	0.897608	-0.443665	1.327922
C	2.301933	-0.399695	1.231619
C	1.069746	-0.815043	3.693051
C	3.083641	-0.569164	2.386431
C	2.465876	-0.776839	3.615676
H	0.583181	-0.970648	4.651804
H	4.164777	-0.536643	2.304584
H	3.066185	-0.906625	4.510351
C	2.887259	-0.152881	-0.089993
O	2.184674	0.026879	-1.100868
O	4.209809	-0.124227	-0.141635
C	0.274985	-0.649540	2.551949
H	-0.802346	-0.675417	2.637904
S	-4.102030	0.455632	1.008802
C	-4.895068	-2.197223	1.621785
H	-4.512456	-3.221262	1.660996
H	-5.235365	-1.921378	2.626847
H	-5.770320	-2.186878	0.961379
C	4.812952	0.115400	-1.438465
H	5.886822	0.078314	-1.261893
H	4.508605	-0.661794	-2.141706
H	4.518400	1.098556	-1.812486
C	2.831076	3.191407	1.290599
H	2.930483	2.549538	2.171734
H	3.787328	3.226656	0.765387
H	2.571619	4.200810	1.628202
N	1.827984	2.662050	0.383582
H	2.086883	2.480865	-0.574416
I	0.276035	-2.933343	-1.325507
Pd	0.016791	-0.278117	-0.455408

43
L4 Total energy: -3049.08340995 Hartree
C	-1.506202	-0.905933	-0.153930
C	-3.721072	-2.190602	0.986092
C	-2.802236	-0.605892	-0.623816
C	-1.333488	-1.863921	0.849531
C	-2.433125	-2.507681	1.422371
C	-3.896774	-1.249749	-0.032811
C	0.256641	1.727303	-0.303996
C	1.008067	4.341815	0.420088
C	-0.468407	2.402995	0.699808
C	1.323755	2.383473	-0.938550
C	1.716552	3.672047	-0.578795
C	-0.068275	3.706340	1.040143
C	1.510002	-1.080075	-0.334702
C	3.695947	-2.717367	0.335248
C	2.123387	-0.936290	0.928131
C	2.003488	-2.037956	-1.233577
C	3.083923	-2.860335	-0.910646
C	3.214440	-1.765286	1.235931
As	0.000676	-0.068344	-1.080043
H	-4.585613	-2.678137	1.427623
H	-0.334166	-2.112288	1.191067
H	-2.284314	-3.244304	2.206920
H	-4.899585	-1.009875	-0.377582
H	1.288466	5.348754	0.715708
H	1.867245	1.866347	-1.726212
H	2.555794	4.147227	-1.078486
H	-0.618262	4.230416	1.817894
H	4.541385	-3.342441	0.608405
H	1.530908	-2.138611	-2.207448
H	3.442749	-3.597728	-1.622904
H	3.690167	-1.662682	2.208251
C	-1.634080	1.802254	1.444181
H	-2.504273	1.668999	0.795160
H	-1.395409	0.816999	1.850065
H	-1.930820	2.452517	2.271681
C	-3.016996	0.399741	-1.728590
H	-2.588784	0.046529	-2.674362
H	-4.082972	0.584481	-1.887545
H	-2.539909	1.360676	-1.504286
C	1.650910	0.050196	1.964526
H	1.928316	1.074672	1.698445
H	0.564157	0.031124	2.071077
H	2.093851	-0.177784	2.938140

101
Pd(OAc)2(L4)2 Total energy: -6683.37829800 Hartree
Pd	-0.053112	0.048656	0.253627
O	-0.049117	2.125099	0.314655
C	-0.196400	2.749596	-0.821192
O	-0.308725	2.205412	-1.927724
O	-0.178608	-2.020829	-0.029934
C	0.443194	-2.898263	0.700327
O	1.043072	-2.659389	1.756547
C	-0.215420	4.263351	-0.692257
H	-0.265374	4.584926	0.349857
H	0.695440	4.664921	-1.150480
H	-1.072409	4.661085	-1.244342
C	0.392529	-4.308126	0.133633
H	1.390814	-4.557467	-0.244084
H	0.147387	-5.020313	0.927742
H	-0.325334	-4.393637	-0.684437
As	2.403019	-0.002925	0.107823
As	-2.500771	0.015066	0.035834
C	3.176333	1.544336	-0.795398
C	3.223029	2.801430	-0.155625
C	3.669758	1.396155	-2.097046
C	3.755557	3.882854	-0.874811
C	4.198138	2.484299	-2.791667
H	3.653209	0.423187	-2.575156
C	4.236063	3.737561	-2.176993
H	3.791880	4.858173	-0.395141
H	4.574434	2.351638	-3.802277
H	4.637977	4.597627	-2.705874
C	2.926437	-1.552607	-0.950999
C	3.869913	-2.444003	-0.423921
C	2.299549	-1.825732	-2.185938
C	4.239698	-3.592489	-1.124343
H	4.313287	-2.249854	0.546225
C	2.696476	-2.981484	-2.878188
C	3.654840	-3.855936	-2.365178
H	4.974222	-4.272499	-0.701953
H	2.227937	-3.199448	-3.834994
H	3.933997	-4.743754	-2.926401
C	3.399370	-0.113311	1.777008
C	2.624248	-0.311343	2.927128
C	4.796116	0.067576	1.876551
C	3.213319	-0.337012	4.190730
H	1.557027	-0.467052	2.820981
C	5.367484	0.030040	3.159118
C	4.594490	-0.164157	4.305014
H	2.600389	-0.496222	5.073581
H	6.443117	0.159142	3.253128
H	5.071503	-0.184040	5.281374
C	-2.732258	-1.002039	-1.612173
C	-3.090627	-2.365027	-1.678863
C	-2.329963	-0.320552	-2.772852
C	-3.117246	-2.969766	-2.947000
C	-2.361943	-0.944881	-4.018965
H	-1.946675	0.692291	-2.694899
C	-2.775193	-2.275305	-4.107926
H	-3.393620	-4.019372	-3.013409
H	-2.046430	-0.400078	-4.904486
H	-2.803926	-2.780110	-5.069941
C	-3.704596	-0.699363	1.395247
C	-3.254500	-1.153123	2.649085
C	-5.069503	-0.695268	1.080337
C	-4.219923	-1.629264	3.552095
C	-6.010520	-1.173199	1.991517
H	-5.399789	-0.322235	0.114739
C	-5.578620	-1.648219	3.233078
H	-3.892127	-1.983941	4.526144
H	-7.066182	-1.174055	1.734885
H	-6.297941	-2.024310	3.955642
C	-3.389277	1.730298	-0.257608
C	-4.105438	1.988384	-1.431887
C	-3.336051	2.699263	0.769305
C	-4.742572	3.215888	-1.625353
H	-4.173505	1.234554	-2.206872
C	-3.976288	3.927449	0.550061
C	-4.667799	4.194461	-0.633170
H	-5.290776	3.401268	-2.545000
H	-3.929208	4.684705	1.328865
H	-5.150487	5.157889	-0.773758
C	-2.661010	2.445318	2.093450
H	-2.612360	3.368363	2.678804
H	-3.219014	1.706310	2.680192
H	-1.640540	2.078531	1.958224
C	-3.385975	-3.222459	-0.472133
H	-2.643809	-3.066884	0.314613
H	-4.370404	-3.010514	-0.044317
H	-3.362992	-4.279670	-0.752941
C	-1.804041	-1.127461	3.058761
H	-1.181494	-1.763234	2.424792
H	-1.390783	-0.114665	2.992651
H	-1.692610	-1.470457	4.091684
C	1.179838	-0.994570	-2.761332
H	0.225706	-1.360898	-2.369207
H	1.234707	0.066655	-2.510054
H	1.155047	-1.085856	-3.851713
C	2.784786	3.025350	1.271343
H	1.865097	2.487378	1.506436
H	3.561500	2.697071	1.972018
H	2.604149	4.090011	1.448268
C	5.700345	0.326116	0.695019
H	5.438971	-0.276823	-0.177134
H	5.649284	1.375967	0.385144
H	6.738609	0.105943	0.961060

58
Int-1_L4 Total energy: -3634.23613213 Hartree
C	-0.770632	-3.510316	0.033515
O	-0.721757	-2.459054	-0.742838
O	-1.185437	-3.512124	1.197584
C	-0.279710	-4.777230	-0.644669
H	0.108783	-5.473991	0.101639
H	-1.128862	-5.253258	-1.149547
H	0.482666	-4.560831	-1.396508
Pd	-1.609953	-0.779909	-0.030918
C	-3.954186	0.136063	0.324141
O	-3.862807	-1.084959	-0.002247
O	-2.871709	0.825288	0.460701
C	-5.279748	0.806854	0.523850
H	-6.031018	0.079472	0.839244
H	-5.197102	1.612698	1.257063
H	-5.599053	1.243053	-0.430338
C	1.350325	0.761962	1.672535
C	2.767050	1.364798	4.005502
C	0.651470	0.837585	2.893776
C	2.733499	0.989756	1.626891
C	3.445028	1.293388	2.786797
C	1.390768	1.139320	4.049257
H	3.260735	0.929375	0.680577
H	4.515151	1.470477	2.735485
H	0.868266	1.197710	5.000110
H	3.306484	1.594718	4.919903
C	0.201831	2.088930	-0.852386
C	-0.224167	4.638131	-1.922239
C	0.661663	3.228595	-0.179460
C	-0.495489	2.211874	-2.075391
C	-0.688191	3.502854	-2.589328
C	0.453649	4.502602	-0.710023
H	1.188254	3.126236	0.762471
H	-1.216568	3.613585	-3.532513
H	0.818990	5.376262	-0.178516
H	-0.393638	5.622519	-2.349001
C	1.915897	-0.501087	-1.029777
C	3.927668	-1.703937	-2.552334
C	2.345909	0.085365	-2.227536
C	2.507044	-1.692940	-0.562458
C	3.509440	-2.277836	-1.351231
C	3.348762	-0.511262	-2.991721
H	1.903576	1.015395	-2.566844
H	3.969594	-3.200799	-1.007629
H	3.672179	-0.046841	-3.918510
H	4.704300	-2.185072	-3.139891
As	0.488694	0.350560	-0.025225
C	-1.049420	1.034280	-2.836426
H	-0.318389	0.229020	-2.951825
H	-1.913834	0.605337	-2.315546
H	-1.373317	1.342373	-3.833968
C	-0.833353	0.617250	3.007613
H	-1.395466	1.301618	2.365218
H	-1.110691	-0.398236	2.702898
H	-1.164955	0.764899	4.038613
C	2.168780	-2.325894	0.762776
H	2.289204	-3.411503	0.710419
H	2.844621	-1.954871	1.542577
H	1.151391	-2.119859	1.093414

70
Int-2_L4 Total energy: -4226.66599820 Hartree
C	-0.132607	-3.533399	-0.872088
O	-0.305607	-2.363053	-1.470710
O	-0.415251	-3.769759	0.333102
C	0.476352	-4.586657	-1.771176
H	0.465187	-5.558600	-1.274545
H	-0.069447	-4.645981	-2.717984
H	1.511967	-4.311480	-2.001782
Pd	-1.091747	-0.716492	-0.544917
C	-2.179511	1.945484	-0.655483
O	-2.080109	1.778286	-1.893185
O	-1.823124	1.029310	0.250320
C	-2.734571	3.218499	-0.057666
H	-3.758515	3.371072	-0.417251
H	-2.733636	3.185581	1.032622
H	-2.135251	4.069843	-0.397638
C	-3.318121	-1.667988	-0.952020
H	-3.037868	-2.146893	-1.878901
C	1.131790	0.413492	1.980602
C	1.110051	0.441302	4.780465
C	-0.028507	0.060238	2.685020
C	2.303288	0.788073	2.672698
C	2.265117	0.795714	4.077808
C	-0.043746	0.072935	4.082460
H	-0.923370	-0.206318	2.137135
H	3.158595	1.088087	4.621119
H	-0.948366	-0.199825	4.615570
H	1.112053	0.456848	5.865649
C	1.146463	1.990077	-0.911536
C	1.117428	4.265702	-2.545071
C	1.001721	3.258047	-0.311716
C	1.212875	1.869864	-2.309454
C	1.211930	2.997645	-3.128076
C	1.001209	4.383951	-1.159176
H	1.249958	0.883292	-2.759147
H	1.266921	2.886094	-4.205456
H	0.894117	5.366778	-0.710570
H	1.110311	5.155207	-3.166549
C	2.606296	-0.900089	-0.321984
C	4.580252	-2.885001	-0.541795
C	3.788720	-0.613162	-1.036380
C	2.436721	-2.157059	0.285732
C	3.411813	-3.148691	0.180581
C	4.758242	-1.632942	-1.131139
H	1.527912	-2.368275	0.837356
H	3.255002	-4.111401	0.654975
H	5.674513	-1.421064	-1.673822
H	5.350508	-3.643406	-0.637619
As	1.057173	0.271766	0.025180
C	-3.093591	-2.108966	0.350180
C	-3.853421	-1.400992	1.336972
H	-3.753789	-1.581930	2.400219
H	-2.412596	-2.922200	0.578786
S	-4.612418	-0.396641	-0.979012
C	-4.704257	-0.453408	0.832003
C	-5.582045	0.501434	1.566926
H	-5.228210	1.533349	1.448633
H	-6.618075	0.465694	1.210828
H	-5.578712	0.263903	2.635232
C	3.577800	1.181882	1.969487
H	4.134874	0.301198	1.630753
H	3.381076	1.799263	1.088071
H	4.228173	1.751017	2.639997
C	4.105947	0.713751	-1.681654
H	3.609192	0.823574	-2.651428
H	3.794628	1.561536	-1.069077
H	5.183158	0.797324	-1.854248
C	0.793949	3.472505	1.168107
H	0.002935	2.826429	1.557303
H	1.697480	3.265209	1.749831
H	0.508831	4.510969	1.359403

70
Int3_L4 Total energy: -4226.66296503 Hartree
C	-3.819578	-2.233161	1.017850
O	-3.170455	-1.881874	-0.046126
O	-3.493054	-1.955076	2.187669
C	-5.077810	-3.039486	0.727736
H	-5.723489	-2.489960	0.034785
H	-4.804789	-3.981726	0.240158
H	-5.622603	-3.251077	1.649845
Pd	-1.264674	-0.958820	0.141101
C	-0.194377	-2.810557	-1.842218
O	-0.358106	-1.901507	-2.670487
O	-0.444069	-2.731871	-0.570712
C	0.367202	-4.154035	-2.281730
C	-1.882982	3.023407	0.667887
C	-1.703390	1.884845	1.461761
C	-2.447894	0.769045	1.038226
C	1.782431	0.540045	1.825403
C	3.324003	1.147406	4.085030
C	1.276584	0.225708	3.100866
C	3.070167	1.090417	1.693776
C	3.837733	1.404350	2.808705
C	2.070733	0.558124	4.217036
C	0.664252	1.669672	-1.030682
C	0.146904	3.568422	-3.025460
C	0.941989	3.025854	-0.770219
C	0.087959	1.287858	-2.254685
C	-0.165464	2.226712	-3.251999
C	0.678804	3.951398	-1.795224
C	2.321966	-1.021997	-0.582734
C	4.305445	-2.893477	-1.228855
C	3.279821	-0.690482	-1.562194
C	2.382018	-2.262947	0.070830
C	3.365466	-3.198004	-0.242405
C	4.255348	-1.656202	-1.869510
As	0.894726	0.116437	0.134078
H	-0.210574	-4.527925	-3.132614
H	1.399046	-4.003725	-2.616392
H	0.356723	-4.888773	-1.474768
H	3.907825	1.385116	4.969659
H	3.473443	1.277263	0.704276
H	4.826301	1.836611	2.685390
H	1.690674	0.323221	5.208186
H	-0.043489	4.316362	-3.789912
H	-0.156671	0.242410	-2.429985
H	-0.605624	1.908510	-4.192446
H	0.886710	5.001624	-1.606554
H	5.077325	-3.610224	-1.494403
H	1.641355	-2.507884	0.823252
H	3.389213	-4.153200	0.273509
H	4.999430	-1.415313	-2.624209
H	-2.837097	0.009291	1.721164
H	-1.062757	1.852473	2.333677
H	-1.365434	3.962844	0.815549
S	-3.444664	1.238007	-0.346319
C	-2.798242	2.833881	-0.363597
C	-3.168477	3.818981	-1.424064
H	-2.758558	4.801819	-1.178853
H	-2.761453	3.511917	-2.393503
H	-4.254735	3.907584	-1.530329
C	1.476219	3.561547	0.534007
H	1.036007	3.062771	1.398650
H	2.560868	3.437308	0.608640
H	1.264685	4.631759	0.611152
C	-0.028973	-0.481639	3.372718
H	0.124639	-1.266739	4.119819
H	-0.779895	0.203073	3.782792
H	-0.453938	-0.949937	2.484176
C	3.349126	0.631402	-2.286024
H	2.534604	0.742759	-3.007157
H	3.285769	1.480152	-1.600690
H	4.293743	0.706882	-2.831134

70
TS-1_L4 Total energy: -4226.65273950 Hartree imaginary mode 1044.8473 i cm-1
C	3.594096	2.624874	0.943235
O	2.625481	2.758982	0.140062
O	3.786433	1.588341	1.668423
C	4.608918	3.739017	1.035893
H	5.500911	3.444187	0.470839
H	4.211180	4.663318	0.614494
H	4.907924	3.891053	2.076244
Pd	0.976986	1.330656	0.140400
C	-0.633463	3.053706	-1.578684
O	-0.351920	2.246876	-2.481906
O	-0.255984	2.958466	-0.342865
C	-1.496906	4.267267	-1.887988
C	2.671686	-2.602705	0.827612
C	2.132624	-1.412820	1.353498
C	2.311772	-0.271792	0.554945
C	-1.486387	-0.969435	1.827509
C	-2.678557	-2.092570	4.103404
C	-1.025620	-0.585465	3.100387
C	-2.572260	-1.856203	1.711869
C	-3.164259	-2.424141	2.833242
C	-1.633581	-1.182570	4.223360
C	-0.315817	-1.608976	-1.160481
C	0.559377	-3.179715	-3.307381
C	-0.148165	-2.992818	-0.966713
C	-0.007939	-1.023079	-2.400608
C	0.418045	-1.800040	-3.474016
C	0.289971	-3.753016	-2.066384
C	-2.547881	0.549678	-0.430122
C	-4.964240	1.907339	-0.850742
C	-3.465251	0.035817	-1.369333
C	-2.862214	1.706200	0.300807
C	-4.060060	2.387124	0.098825
C	-4.663407	0.747302	-1.562892
As	-0.839645	-0.237576	0.129858
H	-1.015034	4.863335	-2.670206
H	-2.460633	3.923916	-2.277488
H	-1.663048	4.888697	-1.006017
H	-3.123929	-2.529173	4.992734
H	-2.956423	-2.108890	0.729384
H	-3.995496	-3.113669	2.719532
H	-1.278576	-0.900431	5.211644
H	0.897129	-3.802971	-4.130684
H	-0.095613	0.054793	-2.520198
H	0.646790	-1.327694	-4.424803
H	0.431535	-4.821990	-1.929121
H	-5.901633	2.426118	-1.030537
H	-2.153141	2.087831	1.026308
H	-4.277896	3.283399	0.672009
H	-5.379074	0.364689	-2.286044
H	2.995541	0.646031	1.190761
H	1.648600	-1.361476	2.321421
H	2.634345	-3.564058	1.327876
S	3.159111	-0.781784	-0.917789
C	3.256449	-2.434030	-0.417941
C	3.907390	-3.480808	-1.264106
H	3.785574	-4.464475	-0.802444
H	3.464163	-3.511105	-2.264979
H	4.979914	-3.286573	-1.382771
C	-0.408099	-3.722755	0.326339
H	-0.114370	-3.142124	1.200157
H	-1.470056	-3.966026	0.438301
H	0.146538	-4.664966	0.339025
C	0.022547	0.465661	3.372247
H	-0.442165	1.329512	3.862387
H	0.791443	0.085423	4.053142
H	0.512722	0.830986	2.469270
C	-3.268120	-1.228665	-2.169455
H	-2.562475	-1.078583	-2.991967
H	-2.877950	-2.049834	-1.565219
H	-4.221622	-1.546535	-2.599817

70
Int-4_L4 Total energy: -4226.67520059 Hartree
C	-3.719176	2.530569	-0.689719
O	-2.686048	2.585434	-0.014996
O	-4.022573	1.511520	-1.481737
C	-4.747212	3.617619	-0.677448
H	-5.665299	3.234591	-0.218472
H	-4.381559	4.473416	-0.110845
H	-4.987482	3.914539	-1.702775
Pd	-0.925032	1.229090	-0.062852
C	0.806361	3.323746	1.136606
O	0.958728	2.549604	2.097154
O	0.129162	3.059803	0.065596
C	1.481380	4.688215	1.132918
C	-3.471914	-2.187478	-0.881817
C	-2.435517	-1.252035	-1.220424
C	-2.107060	-0.381758	-0.201804
C	0.962075	-1.641754	-1.471958
C	1.148490	-3.571836	-3.495779
C	0.682267	-1.271647	-2.805799
C	1.350923	-2.953304	-1.175810
C	1.444868	-3.919752	-2.177093
C	0.775263	-2.261413	-3.796565
C	1.032025	-1.141710	1.704965
C	1.310352	-1.992376	4.362548
C	0.335771	-2.291454	2.132302
C	1.811250	-0.410453	2.618370
C	1.956038	-0.828035	3.937391
C	0.510919	-2.698720	3.468093
C	2.666644	0.537593	-0.384285
C	5.029170	1.851473	-1.144461
C	3.912804	-0.077422	-0.121616
C	2.624084	1.777679	-1.037813
C	3.793198	2.438543	-1.414560
C	5.074953	0.611190	-0.508697
As	0.918040	-0.298477	-0.052937
H	1.677736	5.023935	2.153914
H	2.441751	4.595852	0.610680
H	0.879799	5.430194	0.600922
H	1.210670	-4.312954	-4.287468
H	1.582796	-3.231677	-0.156017
H	1.746044	-4.932354	-1.925246
H	0.551731	-1.989310	-4.824744
H	1.413575	-2.336920	5.387657
H	2.286895	0.509205	2.299498
H	2.561381	-0.245277	4.625326
H	-0.014301	-3.588871	3.806216
H	5.951779	2.349931	-1.428270
H	1.667377	2.245539	-1.226936
H	3.731958	3.400215	-1.915571
H	6.038061	0.148036	-0.309604
H	-3.366806	0.779058	-1.347331
H	-1.941496	-1.246598	-2.184717
H	-3.848809	-2.939565	-1.568233
S	-3.102426	-0.736164	1.202703
C	-3.944708	-2.048048	0.397550
C	-5.002451	-2.846516	1.095306
H	-5.404083	-3.602472	0.413488
H	-4.605367	-3.362090	1.978088
H	-5.834351	-2.216137	1.431217
C	-0.599669	-3.124333	1.288059
H	-0.886134	-2.640732	0.357778
H	-0.146744	-4.091517	1.041726
H	-1.513492	-3.331156	1.850992
C	0.316820	0.131733	-3.214895
H	1.189532	0.791940	-3.161279
H	-0.054220	0.148501	-4.243008
H	-0.446616	0.568036	-2.561579
C	4.095869	-1.412661	0.557000
H	4.096123	-1.304838	1.646699
H	3.312469	-2.125300	0.305859
H	5.054990	-1.849795	0.265373

86
Int-5_L4 Total energy: -4478.45178820 Hartree
Pd	1.002656	0.101853	-0.126959
C	1.377060	-3.034345	-0.475511
O	1.857230	-3.250556	0.660438
O	1.072824	-1.887041	-0.960090
C	1.145463	-4.199658	-1.423721
H	1.954491	-4.212943	-2.164607
H	1.150366	-5.148432	-0.883703
H	0.202322	-4.077564	-1.961531
C	0.753258	2.017981	0.416035
C	3.386908	1.094037	-0.502262
C	4.140610	-1.102102	-0.607573
C	3.430940	-0.052934	0.251900
H	3.212204	2.087152	-0.112929
C	3.706004	-0.690912	-2.031006
H	4.319450	-1.160356	-2.806817
H	2.651135	-0.882666	-2.223695
C	5.567260	0.698010	-1.456702
H	6.160693	0.624851	-2.373370
H	5.913222	1.573014	-0.899513
C	5.632274	-0.618507	-0.623337
H	6.253513	-1.372184	-1.116831
H	6.026913	-0.465204	0.384784
H	3.998741	-2.138911	-0.312532
C	4.041558	0.799745	-1.831582
H	3.817654	1.490838	-2.644612
C	0.313582	4.528976	0.385880
C	0.922533	4.084459	1.531623
H	1.188079	4.750109	2.348161
C	1.174427	2.671276	1.548865
H	1.691796	2.169747	2.358730
S	0.034380	3.173751	-0.693503
C	-0.098049	5.922540	0.019736
H	0.153248	6.606165	0.836910
H	0.411532	6.276852	-0.884772
H	-1.177158	5.996162	-0.162785
C	3.350943	-0.093446	1.755994
O	3.700479	0.874241	2.452523
N	2.898058	-1.252960	2.271503
H	2.510588	-1.971933	1.638104
C	2.719103	-1.424143	3.700918
H	2.383736	-2.446603	3.885630
H	3.658351	-1.253892	4.237107
H	1.971527	-0.726669	4.099142
As	-1.413325	-0.181414	-0.085210
C	-2.229118	0.803941	-1.554285
C	-2.422010	0.311503	1.510728
C	-1.889826	-2.050162	-0.336452
C	-1.672154	0.758741	-2.850249
C	-3.316483	1.643204	-1.279772
C	-1.722953	1.019288	2.496042
C	-3.769071	-0.063154	1.722126
C	-1.625175	-2.975365	0.693368
C	-2.498677	-2.459964	-1.525958
C	-2.271914	1.542065	-3.848328
C	-0.434596	-0.031825	-3.186061
C	-3.888938	2.421805	-2.284863
H	-3.713138	1.704815	-0.272893
C	-2.335402	1.377240	3.696437
H	-0.693425	1.298275	2.316070
C	-4.364051	0.312486	2.937704
C	-4.597320	-0.865797	0.747725
C	-1.991263	-4.312391	0.479303
C	-0.998244	-2.581104	2.006971
C	-2.857198	-3.795119	-1.716352
H	-2.711758	-1.735727	-2.304765
C	-3.365765	2.365333	-3.578364
H	-1.858539	1.509921	-4.853040
H	0.453798	0.472089	-2.784219
H	-0.432727	-1.037110	-2.759895
H	-0.312462	-0.113042	-4.269557
H	-4.730688	3.068497	-2.055461
C	-3.665949	1.019687	3.917434
H	-1.775797	1.928304	4.446519
H	-5.401282	0.038500	3.112540
H	-4.400836	-0.604895	-0.292975
H	-4.391893	-1.936414	0.854390
H	-5.661630	-0.708039	0.942616
C	-2.601693	-4.725150	-0.706266
H	-1.786896	-5.039805	1.260466
H	-0.164627	-1.886561	1.871021
H	-1.731090	-2.095664	2.660760
H	-0.611493	-3.461975	2.524180
H	-3.332496	-4.102089	-2.643416
H	-3.802035	2.963407	-4.373323
H	-4.162344	1.290411	4.845077
H	-2.870689	-5.768894	-0.841236

86
TS-2_L4 Total energy: -4478.43306568 Hartree imaginary mode 198.4118 i cm-1
Pd	1.107509	0.204806	0.110051
C	0.997781	3.148259	-0.195712
O	0.742312	2.922493	-1.387931
O	1.261101	2.244749	0.699159
C	1.033900	4.584457	0.311647
H	1.797457	5.144024	-0.239831
H	0.069631	5.060011	0.106360
H	1.246152	4.638769	1.381499
C	1.096942	-1.791167	-0.403567
C	-2.340505	1.917542	-0.275885
C	-3.675742	4.334582	-0.750201
C	-3.053478	2.116083	-1.462683
C	-2.312500	2.925958	0.711014
C	-2.983440	4.128500	0.444789
C	-3.717626	3.319685	-1.707308
H	-3.099137	1.329459	-2.206197
H	-2.960533	4.915120	1.194963
H	-4.261507	3.458649	-2.637319
H	-4.181002	5.279711	-0.928292
C	-2.511902	-0.388410	1.542406
C	-4.297861	-1.175387	3.560323
C	-3.900857	-0.385795	1.319697
C	-2.009133	-0.748925	2.805045
C	-2.926334	-1.150556	3.794923
C	-4.792806	-0.778875	2.312790
H	-4.290019	-0.069820	0.357043
H	-2.543124	-1.432249	4.772943
H	-5.861175	-0.773029	2.117095
H	-4.978490	-1.487910	4.347263
C	-1.984680	-0.930513	-1.427501
C	-2.728731	-2.697680	-3.478113
C	-2.758491	-2.067130	-1.151752
C	-1.533520	-0.693188	-2.743758
C	-1.933178	-1.586723	-3.751447
C	-3.135309	-2.946853	-2.165465
H	-3.065639	-2.279162	-0.135368
H	-1.593860	-1.405519	-4.768660
H	-3.732259	-3.822437	-1.927006
H	-3.014273	-3.372348	-4.280450
As	-1.401493	0.227454	0.040190
C	3.216806	-1.352274	-0.081074
C	3.761102	0.199623	1.605482
C	3.269136	0.052673	0.152436
H	3.465562	-1.765273	-1.047178
C	3.141994	-1.047209	2.272535
H	3.568712	-1.252139	3.258944
H	2.055245	-1.008561	2.347092
C	5.186676	-1.736756	1.236140
H	5.638247	-2.350037	2.021600
H	5.677918	-1.989508	0.292123
C	5.262088	-0.216276	1.572312
H	5.718564	-0.049807	2.553450
H	5.833393	0.353940	0.835120
H	3.555486	1.159703	2.078119
C	3.641051	-2.027725	1.195677
H	3.378411	-3.080104	1.291480
C	0.049815	-4.107032	-0.605357
C	0.459577	-3.582303	-1.808280
H	0.328790	-4.105692	-2.749524
C	1.044996	-2.288813	-1.694713
H	1.441255	-1.736833	-2.539703
S	0.397381	-2.983614	0.689852
C	-0.641075	-5.408339	-0.346615
H	-0.769491	-5.951591	-1.287527
H	-0.072138	-6.044430	0.341977
H	-1.633668	-5.253975	0.093583
C	3.754717	0.942665	-0.952737
O	3.975009	0.523581	-2.099534
N	3.986858	2.230369	-0.586475
H	3.534638	2.535151	0.266544
C	4.310595	3.248070	-1.572940
H	4.544338	4.177635	-1.049749
H	5.182977	2.941381	-2.155252
H	3.474431	3.420366	-2.261176
C	-1.637621	2.741954	2.047657
H	-2.261984	2.135180	2.713351
H	-0.666036	2.251842	1.953428
H	-1.477624	3.710165	2.530479
C	-0.554777	-0.673204	3.190874
H	0.069175	-0.317252	2.371987
H	-0.423696	0.016212	4.033093
H	-0.179894	-1.651757	3.508047
C	-0.643583	0.461418	-3.133618
H	-0.179069	0.972869	-2.288501
H	0.159289	0.111381	-3.790653
H	-1.208852	1.217442	-3.691803

86
Int-6_L4 Total energy: -4478.47411984 Hartree
Pd	1.057344	-0.085449	0.102306
C	1.213577	-2.780825	-1.556152
O	1.818126	-3.429953	-0.672646
O	0.946275	-1.526925	-1.525575
C	0.772423	-3.485739	-2.831527
H	1.533541	-3.318723	-3.603835
H	0.680941	-4.561089	-2.664541
H	-0.173819	-3.079413	-3.195297
C	2.192549	2.085437	0.605048
C	3.518823	1.377836	0.450148
C	3.872978	-0.574764	-0.957689
C	3.160129	-0.127101	0.323028
H	4.127763	1.582178	1.336215
C	3.679989	0.665416	-1.855188
H	4.241423	0.604005	-2.793541
H	2.629468	0.868450	-2.076976
C	5.709152	1.008634	-0.644682
H	6.381120	1.299314	-1.458543
H	6.169519	1.322849	0.297384
C	5.403718	-0.521941	-0.685695
H	5.942405	-1.016241	-1.501230
H	5.674218	-1.033529	0.242737
H	3.527998	-1.525009	-1.357437
C	4.315539	1.646815	-0.847909
H	4.350980	2.699729	-1.140243
C	0.209583	3.659144	0.580534
C	0.157627	2.762486	1.606636
H	-0.658095	2.736605	2.319298
C	1.272261	1.849900	1.636042
H	1.519182	1.210638	2.477562
S	1.655229	3.413972	-0.396664
C	-0.768659	4.730884	0.222734
H	-1.577189	4.748964	0.957888
H	-0.294453	5.719129	0.207727
H	-1.209429	4.555740	-0.763530
C	3.323902	-0.920578	1.595677
O	3.630553	-0.376222	2.675849
N	3.108905	-2.250423	1.491077
H	2.668703	-2.623537	0.635860
C	3.158982	-3.114219	2.655441
H	2.961481	-4.138645	2.332861
H	4.143839	-3.076500	3.132463
H	2.411320	-2.827314	3.406412
As	-1.498680	-0.054788	0.034965
C	-2.303656	1.457475	-0.905167
C	-2.433375	-0.135452	1.753187
C	-2.193749	-1.629300	-0.888133
C	-1.782347	1.845998	-2.160141
C	-3.339771	2.195104	-0.319703
C	-1.617902	0.057902	2.877642
C	-3.804781	-0.430182	1.924534
C	-1.912296	-2.904439	-0.353688
C	-2.911506	-1.508334	-2.081375
C	-2.371373	2.939898	-2.811727
C	-0.609176	1.143918	-2.792949
C	-3.909561	3.284117	-0.982241
H	-3.710039	1.921583	0.662041
C	-2.135375	0.000893	4.171524
H	-0.558756	0.238094	2.736157
C	-4.308540	-0.475996	3.235273
C	-4.746739	-0.747039	0.789022
C	-2.374367	-4.029655	-1.051688
C	-3.362172	-2.640579	-2.762828
H	-3.135298	-0.524282	-2.480350
C	-3.430320	3.649837	-2.240995
H	-1.984335	3.241101	-3.781795
H	0.281261	1.230035	-2.160149
H	-0.783739	0.072447	-2.924861
H	-0.377478	1.577966	-3.769245
H	-4.717350	3.840061	-0.515139
C	-3.494989	-0.261279	4.348848
H	-1.483316	0.154688	5.026356
H	-5.364391	-0.691717	3.378366
H	-4.574585	-0.127024	-0.091436
H	-4.628312	-1.788754	0.471339
H	-5.783750	-0.609780	1.108090
C	-3.091713	-3.908443	-2.243555
H	-2.157978	-5.017190	-0.652218
H	-3.919659	-2.530343	-3.688712
H	-3.866173	4.491731	-2.771358
H	-3.920708	-0.306915	5.347240
H	-3.431757	-4.799181	-2.764249
C	-1.162320	-3.092319	0.941386
H	-0.256403	-2.478322	0.981731
H	-1.783529	-2.814547	1.800020
H	-0.860930	-4.135434	1.063055

86
Int-7_L4 Total energy: -4478.46614414 Hartree
Pd	1.011456	0.173997	-0.407713
C	3.434642	-0.119762	-0.099551
S	3.900241	0.432784	1.512419
C	3.936868	2.164802	-0.390559
C	4.162668	2.074169	0.955888
C	1.606133	-1.837151	-0.413647
C	3.156324	-1.593086	-0.348415
H	4.031387	3.094646	-0.939395
C	4.542427	3.158466	1.913146
C	0.986978	-2.517224	0.773478
H	3.618794	-2.172694	0.456820
H	3.734383	3.356742	2.627461
H	5.438660	2.900306	2.488441
H	4.742140	4.081178	1.361172
N	1.388392	-2.091228	2.006378
O	0.152365	-3.430881	0.666946
C	0.787875	-2.608862	3.225362
H	1.897972	-1.222414	2.071986
H	1.230363	-2.084894	4.074401
H	-0.295789	-2.458779	3.236321
H	0.988204	-3.679875	3.328229
C	3.589274	-3.645644	-1.688264
H	4.100840	-4.066013	-2.560207
H	4.074461	-4.049535	-0.793365
C	2.056856	-3.942565	-1.727564
H	1.706945	-4.514664	-0.867903
H	1.784871	-4.499061	-2.631317
C	2.455860	-1.784538	-2.654151
H	2.566771	-2.237254	-3.645116
H	2.234745	-0.722632	-2.775626
C	1.423752	-2.523230	-1.782181
H	0.407238	-2.513581	-2.166494
C	3.647558	-2.101583	-1.726306
H	4.619379	-1.689899	-2.009495
C	-1.755175	-0.220672	1.983248
C	-1.021749	0.489401	2.961109
C	-2.731195	-1.146476	2.376350
C	-1.331009	0.260235	4.310847
C	-3.018374	-1.361655	3.724879
H	-3.273885	-1.709359	1.626165
C	-2.316443	-0.649035	4.697839
H	-0.777650	0.806144	5.070547
H	-3.781028	-2.081535	4.006799
H	-2.527507	-0.803586	5.752212
C	-2.671935	-1.264126	-0.744414
C	-2.129984	-2.455928	-1.237097
C	-4.062481	-1.023265	-0.859004
C	-2.920903	-3.401042	-1.890785
H	-1.087127	-2.671479	-1.065006
C	-4.836856	-1.985579	-1.527679
C	-4.283663	-3.154579	-2.052314
H	-2.472880	-4.319761	-2.258097
H	-5.905587	-1.811389	-1.623155
H	-4.919034	-3.872467	-2.563497
C	-2.136636	1.726757	-0.405732
C	-2.198998	2.089954	-1.766219
C	-2.583971	2.603539	0.585039
C	-2.721431	3.351493	-2.084976
C	-3.101294	3.854856	0.247058
H	-2.549589	2.307407	1.627878
C	-3.170115	4.229842	-1.096433
H	-2.770833	3.646778	-3.129834
H	-3.449008	4.526489	1.026837
H	-3.567105	5.201847	-1.375411
O	0.767890	2.319159	-0.304489
C	0.928392	2.998606	-1.388002
O	1.222054	2.524503	-2.502583
C	0.753872	4.502329	-1.209100
H	1.610051	4.900034	-0.650683
H	0.696801	5.007100	-2.176118
H	-0.146842	4.713677	-0.626068
As	-1.393499	-0.013687	0.070467
C	-1.742050	1.169777	-2.868424
H	-0.719097	0.821800	-2.691744
H	-2.389594	0.289851	-2.947460
H	-1.753028	1.688117	-3.830492
C	0.088223	1.445131	2.619360
H	0.937793	0.912485	2.177565
H	-0.201366	2.191564	1.876804
H	0.441831	1.961777	3.515955
C	-4.780359	0.173797	-0.284869
H	-4.414265	0.431343	0.710928
H	-4.658860	1.060852	-0.913301
H	-5.850235	-0.039721	-0.209065
C	3.536406	0.933846	-0.997931
H	3.367158	0.834086	-2.060507

86
TS-3_L4 Total energy: -4478.43216726 Hartree imaginary mode 1565.3960 i cm-1
Pd	0.905214	0.378447	-0.296874
C	3.684668	-0.331934	-0.123483
C	3.030251	0.884664	-0.202823
S	5.101773	-0.248390	0.902855
C	3.692018	1.884330	0.607548
H	2.452545	1.577089	-1.272658
C	4.822731	1.454364	1.245775
C	1.573085	-1.593543	-0.600610
C	3.149933	-1.619992	-0.649977
H	3.346401	2.910535	0.685045
C	5.771541	2.234991	2.103198
C	0.988921	-2.370779	0.549662
H	3.526739	-2.444242	-0.034026
H	5.884957	1.788894	3.098404
H	6.770146	2.296035	1.654043
H	5.394939	3.254618	2.228859
N	1.513252	-2.100102	1.777467
O	0.085822	-3.213748	0.419791
C	0.987658	-2.707113	2.989049
H	2.136971	-1.310767	1.867730
H	1.481347	-2.246172	3.846507
H	-0.092288	-2.554315	3.073096
H	1.184143	-3.784615	3.005994
C	3.156460	-3.421194	-2.379177
H	3.512458	-3.732547	-3.366909
H	3.646592	-4.057748	-1.634569
C	1.598169	-3.484404	-2.290553
H	1.238785	-4.144721	-1.500786
H	1.161599	-3.825087	-3.235923
C	2.265900	-1.264174	-2.866887
H	2.224306	-1.522247	-3.930807
H	2.230058	-0.178425	-2.761252
C	1.193214	-2.003611	-2.037784
H	0.164191	-1.781048	-2.309224
C	3.454788	-1.924118	-2.145150
H	4.454735	-1.604464	-2.448900
C	-1.845516	-0.384133	2.025318
C	-1.110584	0.279339	3.035034
C	-2.765852	-1.381210	2.373809
C	-1.358820	-0.071844	4.370739
C	-2.991781	-1.720125	3.708847
H	-3.311558	-1.904491	1.597119
C	-2.286212	-1.057242	4.713706
H	-0.803555	0.437588	5.154095
H	-3.710014	-2.496502	3.955682
H	-2.450085	-1.307261	5.758117
C	-2.826112	-1.221038	-0.755600
C	-2.291387	-2.364868	-1.362484
C	-4.221598	-0.986068	-0.809999
C	-3.097156	-3.258157	-2.069535
H	-1.243015	-2.589953	-1.233370
C	-5.010370	-1.895800	-1.533821
C	-4.465761	-3.011488	-2.170858
H	-2.655106	-4.139766	-2.524774
H	-6.082918	-1.724880	-1.581824
H	-5.111413	-3.690255	-2.721184
C	-2.307133	1.740614	-0.189031
C	-2.311202	2.248959	-1.503677
C	-2.800110	2.509799	0.866977
C	-2.843844	3.527730	-1.715742
C	-3.315510	3.786859	0.639418
H	-2.805750	2.106819	1.874329
C	-3.341511	4.296020	-0.660717
H	-2.856221	3.928691	-2.726131
H	-3.698427	4.373540	1.469664
H	-3.743409	5.286657	-0.854321
O	0.542215	2.664464	-0.370421
C	1.150272	3.169460	-1.348356
O	2.094882	2.568599	-1.992753
C	0.775533	4.550453	-1.828167
H	1.665193	5.186683	-1.867549
H	0.377979	4.477526	-2.846329
H	0.021574	4.993516	-1.177074
As	-1.532423	-0.026153	0.125837
C	-1.761465	1.468025	-2.670167
H	-0.735721	1.131862	-2.476006
H	-2.356383	0.570218	-2.872449
H	-1.754027	2.078893	-3.576788
C	-0.056259	1.314065	2.739982
H	0.799327	0.857553	2.225200
H	-0.418085	2.109558	2.083307
H	0.307655	1.770819	3.664270
C	-4.930604	0.148240	-0.110626
H	-4.538450	0.317063	0.894154
H	-4.832068	1.089919	-0.658285
H	-5.996613	-0.080062	-0.024817

78
Int-8_L4 Total energy: -4249.25553969 Hartree
Pd	0.897350	-0.557107	-0.142853
C	3.063759	1.329972	0.037282
C	1.691443	1.260476	0.052285
S	3.621181	2.994671	0.211546
C	1.071263	2.548249	0.208783
C	1.965912	3.583391	0.306621
C	2.938252	-1.107415	-0.103335
C	3.912836	0.115722	-0.107173
H	0.001691	2.714454	0.246762
C	1.671109	5.044300	0.471187
C	2.767168	-1.925450	1.121242
H	4.662485	0.056355	0.695052
H	2.093087	5.447399	1.401188
H	2.075427	5.640191	-0.357541
H	0.586406	5.196624	0.497691
N	3.093733	-1.345947	2.324345
O	2.293245	-3.082294	1.079704
C	2.593013	-1.900796	3.573052
H	3.232528	-0.342978	2.311653
H	2.993197	-1.308657	4.400289
H	1.494329	-1.885623	3.619217
H	2.924955	-2.935962	3.686529
C	5.618850	-1.242392	-1.332749
H	6.288834	-1.293572	-2.198810
H	6.243053	-1.150732	-0.436064
C	4.670678	-2.482852	-1.278935
H	4.773782	-3.059309	-0.354705
H	4.860217	-3.164819	-2.116833
C	3.541988	-0.671215	-2.365119
H	3.922443	-0.993429	-3.342034
H	2.678119	-0.015524	-2.509409
C	3.257132	-1.848074	-1.409060
H	2.488741	-2.560540	-1.718708
C	4.639681	-0.055030	-1.475995
H	5.101721	0.868745	-1.836374
C	-2.351962	-0.730863	1.649337
C	-1.788213	-0.275407	2.863569
C	-3.397213	-1.663122	1.670738
C	-2.324636	-0.759543	4.065886
C	-3.915078	-2.135729	2.878777
H	-3.810976	-2.032592	0.738597
C	-3.377494	-1.677340	4.082671
H	-1.900475	-0.411658	5.004998
H	-4.728298	-2.856769	2.874576
H	-3.768324	-2.036050	5.031367
C	-2.467270	-1.301570	-1.369328
C	-1.642319	-2.309891	-1.889401
C	-3.799205	-1.178848	-1.820199
C	-2.111105	-3.211911	-2.844995
H	-0.614362	-2.384898	-1.540521
C	-4.251385	-2.091557	-2.786826
C	-3.426939	-3.096707	-3.297443
H	-1.456302	-3.988739	-3.230352
H	-5.276664	-2.010320	-3.140468
H	-3.813615	-3.786238	-4.043465
C	-2.284665	1.626314	-0.335730
C	-1.976476	2.303540	-1.534840
C	-3.027519	2.262360	0.664376
C	-2.439385	3.618145	-1.688449
C	-3.475425	3.573902	0.495263
H	-3.268420	1.730096	1.579571
C	-3.179324	4.254057	-0.688521
H	-2.207119	4.151048	-2.607611
H	-4.051486	4.056344	1.280534
H	-3.520435	5.275790	-0.834150
As	-1.575642	-0.165728	-0.052915
C	-1.173915	1.657162	-2.634528
H	-0.219437	1.269578	-2.257186
H	-1.709957	0.809647	-3.078878
H	-0.958450	2.375908	-3.431105
C	-0.636104	0.695724	2.903505
H	0.240630	0.292786	2.381708
H	-0.883284	1.641726	2.408402
H	-0.352317	0.919658	3.936495
C	-4.748677	-0.117158	-1.322833
H	-4.722819	-0.019247	-0.233754
H	-4.499422	0.866029	-1.737133
H	-5.775047	-0.356217	-1.619598

83
Pd(OAc)2(L28)2 Total energy: -2658.39163305 Hartree
C	-0.144271	2.915273	0.124116
O	0.152061	1.925362	-0.710969
O	-0.627105	2.742365	1.273400
C	0.155464	4.287675	-0.430474
H	-0.165056	5.057281	0.273660
H	1.232240	4.383954	-0.609871
H	-0.355813	4.428202	-1.388522
Pd	0.000002	0.000003	-0.000006
C	0.144277	-2.915267	-0.124133
O	0.627111	-2.742356	-1.273417
O	-0.152054	-1.925357	0.710954
C	-0.155456	-4.287669	0.430455
H	0.165042	-5.057274	-0.273691
H	0.355845	-4.428205	1.388489
H	-1.232227	-4.383940	0.609880
C	-3.095575	0.001645	1.725664
C	-4.064241	-0.081547	4.349947
C	-2.365429	-0.670614	2.719620
C	-4.311709	0.622721	2.040845
C	-4.792615	0.580993	3.355359
C	-2.853638	-0.709473	4.029475
H	-1.436170	-1.166247	2.459389
H	-4.879069	1.137559	1.274383
H	-5.732658	1.065483	3.598567
H	-2.288293	-1.226694	4.797887
H	-4.437728	-0.109330	5.368438
C	-3.050011	-1.590218	-0.762842
C	-3.953506	-3.963754	-1.940512
C	-4.151649	-2.264898	-0.218743
C	-2.399492	-2.102547	-1.895253
C	-2.853996	-3.287690	-2.483277
C	-4.600485	-3.452209	-0.808710
H	-4.651833	-1.874031	0.660049
H	-1.525430	-1.598961	-2.290564
H	-2.341259	-3.686226	-3.352207
H	-5.450516	-3.975686	-0.383297
H	-4.300519	-4.887031	-2.392977
C	-3.291467	1.355690	-0.931905
C	-4.528929	3.435772	-2.347824
C	-3.893105	1.100200	-2.172471
C	-3.309933	2.655190	-0.398795
C	-3.930014	3.689241	-1.107206
C	-4.508521	2.141150	-2.878114
H	-3.886398	0.099853	-2.588814
H	-2.828575	2.859714	0.549472
H	-3.941834	4.691001	-0.690221
H	-4.972681	1.936624	-3.837418
H	-5.006879	4.241032	-2.896110
C	3.291448	-1.355693	0.931911
C	3.893058	-1.100208	2.172492
C	3.309925	-2.655191	0.398798
C	4.508457	-2.141160	2.878147
H	3.886343	-0.099862	2.588838
C	3.929988	-3.689245	1.107221
H	2.828588	-2.859713	-0.549479
C	4.528875	-3.435780	2.347854
H	4.972594	-1.936637	3.837462
H	3.941818	-4.691004	0.690234
H	5.006811	-4.241042	2.896149
C	3.095590	-0.001646	-1.725663
C	4.311724	-0.622726	-2.040835
C	2.365453	0.670614	-2.719625
C	4.792640	-0.581000	-3.355346
H	4.879077	-1.137566	-1.274369
C	2.853672	0.709471	-4.029477
H	1.436193	1.166249	-2.459402
C	4.064276	0.081543	-4.349939
H	5.732684	-1.065492	-3.598546
H	2.288333	1.226693	-4.797893
H	4.437770	0.109325	-5.368427
C	3.050015	1.590219	0.762840
C	4.151658	2.264894	0.218746
C	2.399489	2.102552	1.895246
C	4.600495	3.452203	0.808715
H	4.651846	1.874024	-0.660042
C	2.853995	3.287693	2.483271
H	1.525421	1.598971	2.290551
C	3.953511	3.963752	1.940513
H	5.450531	3.975676	0.383307
H	2.341253	3.686233	3.352197
H	4.300526	4.887028	2.392979
P	2.407154	0.007381	0.008123
P	-2.407153	-0.007379	-0.008128

34
L28 Total energy: -1036.59503668 Hartree
P	-0.000161	-0.000199	-1.278628
C	1.160999	-1.173537	-0.447362
C	2.445215	-1.305326	-1.000623
C	0.833863	-1.930771	0.686607
C	3.388192	-2.155364	-0.421627
H	2.706513	-0.735352	-1.888549
C	1.773313	-2.792495	1.258884
H	-0.154830	-1.847041	1.124851
C	3.052992	-2.903966	0.710410
H	4.378849	-2.240606	-0.858412
H	1.504521	-3.373790	2.136212
H	3.782129	-3.572892	1.157623
C	-1.596841	-0.418868	-0.447161
C	-2.088469	0.242902	0.687131
C	-2.353748	-1.464506	-1.000710
C	-3.304660	-0.139231	1.259371
H	-1.520897	1.056650	1.125597
C	-3.561616	-1.855521	-0.421783
H	-1.991197	-1.975684	-1.888863
C	-4.041811	-1.190994	0.710518
H	-3.673285	0.384115	2.136913
H	-4.131347	-2.670288	-0.858835
H	-4.985907	-1.487465	1.157606
C	0.435658	1.592014	-0.447313
C	-0.091520	2.770297	-1.000845
C	1.254557	1.686984	0.687010
C	0.173573	4.011854	-0.421839
H	-0.715432	2.711860	-1.889034
C	1.531523	2.931320	1.259321
H	1.675648	0.788651	1.125479
C	0.989083	4.095534	0.710521
H	-0.247272	4.912598	-0.858875
H	2.168943	2.988895	2.136952
H	1.204168	5.061385	1.157703

49
Int-1_L28 Total energy: -1621.74145730 Hartree
C	0.890368	-3.054242	0.158586
O	0.132106	-2.526506	-0.804738
O	0.814992	-2.720397	1.365984
C	1.875292	-4.079472	-0.350248
H	2.394572	-4.547135	0.487902
H	1.361019	-4.843958	-0.941012
H	2.607003	-3.590627	-1.003135
Pd	-1.255413	-1.160445	-0.271169
C	-3.808219	-0.986471	-0.056749
O	-3.314254	-2.134749	-0.381993
O	-2.964710	0.008895	0.133648
C	-5.271832	-0.750754	0.087723
H	-5.815920	-1.696135	0.059648
H	-5.478178	-0.229940	1.028083
H	-5.624409	-0.109447	-0.729220
C	0.465506	1.089508	1.763285
C	0.490226	2.081100	4.377063
C	-0.673777	0.954990	2.571017
C	1.616287	1.721850	2.258415
C	1.624126	2.216568	3.567309
C	-0.657079	1.452501	3.877940
H	-1.562114	0.470420	2.180897
H	2.498427	1.823302	1.637039
H	2.514354	2.703017	3.951627
H	-1.536374	1.345100	4.503933
H	0.501552	2.461729	5.392955
C	-0.084911	1.914625	-1.055801
C	-0.779924	4.044452	-2.727503
C	0.237981	3.226159	-0.682235
C	-0.761851	1.665993	-2.259136
C	-1.104425	2.733153	-3.096150
C	-0.111738	4.289626	-1.521513
H	0.749393	3.420424	0.253678
H	-1.024002	0.647931	-2.529989
H	-1.627758	2.540750	-4.026648
H	0.134711	5.305667	-1.231899
H	-1.051394	4.872230	-3.374185
C	2.122870	0.008026	-0.490832
C	4.687020	-0.765782	-1.298037
C	2.558406	0.286495	-1.794019
C	2.965575	-0.660830	0.410060
C	4.247996	-1.042644	0.002809
C	3.840851	-0.102816	-2.194877
H	1.907792	0.801001	-2.491668
H	2.619299	-0.904448	1.405924
H	4.898774	-1.559181	0.700257
H	4.175897	0.113218	-3.203796
H	5.681457	-1.066423	-1.610883
P	0.391156	0.463520	0.015227

61
Int-2_L28 Total energy: -2214.18585472 Hartree
C	0.287497	-3.400554	-0.447070
O	0.014271	-2.365591	-1.232319
O	0.087322	-3.420432	0.796249
C	0.892018	-4.574125	-1.185003
H	1.015598	-5.421199	-0.507975
H	0.255799	-4.863362	-2.027781
H	1.868134	-4.287334	-1.591748
Pd	-0.835053	-0.649235	-0.513209
C	-1.988408	1.977211	-0.878554
O	-1.861239	1.723119	-2.099258
O	-1.675963	1.116743	0.095180
C	-2.471796	3.313004	-0.367142
H	-2.998928	3.851631	-1.156996
H	-3.123315	3.186973	0.501927
H	-1.605530	3.908353	-0.051833
C	-2.984885	-1.744154	-0.880440
H	-2.641535	-2.317296	-1.729375
C	1.326258	0.477796	1.927462
C	1.397791	0.733542	4.712566
C	0.148532	0.778443	2.631254
C	2.538849	0.314878	2.612535
C	2.570466	0.442288	4.006273
C	0.190351	0.904494	4.023522
H	-0.779049	0.922121	2.088005
H	3.449335	0.087723	2.070814
H	3.508755	0.312702	4.535451
H	-0.719565	1.133952	4.568436
H	1.424883	0.827575	5.793246
C	1.444337	2.078165	-0.571554
C	1.752784	4.667224	-1.583093
C	1.903427	3.104141	0.266563
C	1.134772	2.345214	-1.913598
C	1.294970	3.640103	-2.417416
C	2.054693	4.399027	-0.242255
H	2.136507	2.899426	1.305019
H	0.742746	1.558547	-2.546057
H	1.048710	3.846415	-3.453400
H	2.405892	5.193799	0.407542
H	1.867935	5.672802	-1.974187
C	2.768935	-0.589964	-0.441032
C	5.022242	-2.064119	-1.205880
C	3.656324	-0.066347	-1.390019
C	3.006310	-1.851974	0.127510
C	4.133984	-2.583947	-0.254572
C	4.781701	-0.807468	-1.771663
H	3.478579	0.908395	-1.828667
H	2.313521	-2.262920	0.852743
H	4.315441	-3.557906	0.187661
H	5.467605	-0.399453	-2.506649
H	5.895182	-2.635836	-1.503130
C	-2.814504	-2.025794	0.475380
C	-3.657653	-1.252999	1.334759
H	-3.608169	-1.307527	2.415087
H	-2.115361	-2.773735	0.832131
S	-4.332078	-0.551301	-1.116125
C	-4.522479	-0.413299	0.681760
C	-5.490191	0.562778	1.258533
H	-5.206133	1.594065	1.014118
H	-6.506803	0.404419	0.879918
H	-5.511700	0.466486	2.348344
P	1.238271	0.341648	0.067415

61
Int-3_L28 Total energy: -2214.17882116 Hartree
C	-3.309593	-2.648300	0.928620
O	-2.648636	-2.230233	-0.136306
O	-3.116240	-2.221681	2.104507
C	-4.356390	-3.702576	0.634917
H	-4.930365	-3.928719	1.535428
H	-5.029448	-3.356478	-0.156441
H	-3.869791	-4.616539	0.275224
Pd	-0.950845	-1.004732	0.092195
C	0.508986	-2.422696	-1.966281
O	0.188276	-1.434874	-2.679652
O	0.200922	-2.549092	-0.681591
C	1.332551	-3.568223	-2.510477
C	-2.035420	2.823564	0.487788
C	-1.815102	1.716316	1.332572
C	-2.420852	0.521188	0.925793
C	1.536045	0.659823	1.966202
C	2.304478	1.124382	4.617793
C	0.737611	0.191999	3.019775
C	2.736482	1.335592	2.239665
C	3.112521	1.574550	3.565222
C	1.122413	0.426542	4.345217
C	0.866167	1.860199	-0.749272
C	0.485859	4.165605	-2.286676
C	1.240153	3.107766	-0.236033
C	0.294240	1.759164	-2.029120
C	0.112785	2.914895	-2.795772
C	1.047908	4.260229	-1.008094
C	2.562022	-0.568984	-0.452390
C	4.834090	-1.906830	-1.389202
C	3.120884	-0.213023	-1.684763
C	3.129618	-1.601912	0.308955
C	4.266724	-2.266295	-0.158990
C	4.259067	-0.883131	-2.150224
H	1.407694	-3.493639	-3.596780
H	2.338236	-3.529258	-2.076968
H	0.887152	-4.528168	-2.233093
H	2.601987	1.306997	5.645025
H	-0.168507	-0.363589	2.800704
H	3.378865	1.659783	1.428116
H	4.037089	2.101809	3.775371
H	0.504144	0.059540	5.157396
H	0.337708	5.060742	-2.881867
H	1.661223	3.191691	0.758493
H	0.002931	0.783922	-2.409073
H	-0.323851	2.837486	-3.785963
H	1.335330	5.227429	-0.608865
H	5.716110	-2.424274	-1.752089
H	2.677049	0.573847	-2.281529
H	2.686867	-1.887588	1.256464
H	4.705197	-3.063233	0.432323
H	4.692063	-0.603422	-3.104892
H	-2.758056	-0.274058	1.597183
H	-1.230680	1.770684	2.241684
H	-1.583991	3.794543	0.639069
S	-3.429023	0.859102	-0.579269
C	-2.870138	2.562941	-0.584233
C	-3.273913	3.495551	-1.673264
H	-4.359675	3.650493	-1.684806
H	-2.788139	4.465246	-1.535667
H	-2.988016	3.106642	-2.656803
P	1.032958	0.275146	0.213844

61
TS-1_L28 Total energy: -2214.16825469 Hartree imaginary mode 1462.2474 i cm-1
C	-3.073675	-3.056132	0.779499
O	-1.975776	-3.034631	0.111373
O	-3.547427	-2.010386	1.398930
C	-3.876315	-4.322523	0.833274
H	-3.257340	-5.180644	0.568628
H	-4.304928	-4.456497	1.829705
H	-4.706201	-4.251184	0.118941
Pd	-0.634955	-1.337586	0.139365
C	1.334546	-2.581949	-1.601589
O	0.885740	-1.761315	-2.450482
O	0.910704	-2.662649	-0.350687
C	2.462137	-3.529958	-1.943928
C	-2.837907	2.339418	0.751470
C	-2.221983	1.188017	1.305009
C	-2.196178	0.043342	0.502609
C	1.166369	1.118833	1.893612
C	1.655619	2.027867	4.495827
C	0.574689	0.469435	2.985836
C	2.028210	2.206503	2.104970
C	2.262204	2.665008	3.405438
C	0.819092	0.925401	4.286476
C	0.416280	1.791550	-0.981014
C	-0.387734	3.731908	-2.828699
C	0.201081	3.108400	-0.558022
C	0.207476	1.433471	-2.324510
C	-0.184319	2.409534	-3.245359
C	-0.201480	4.077401	-1.485508
C	2.664702	-0.045974	-0.270403
C	5.302277	-0.799115	-0.830318
C	3.285787	0.408128	-1.438434
C	3.358018	-0.883993	0.616495
C	4.675530	-1.256600	0.336847
C	4.605897	0.030594	-1.715552
H	3.404091	-3.113757	-1.566901
H	2.311939	-4.503347	-1.469565
H	2.540437	-3.648986	-3.026614
H	1.842760	2.383243	5.503699
H	-0.065533	-0.390376	2.813713
H	2.522066	2.684657	1.266089
H	2.923074	3.510070	3.566829
H	0.360375	0.419482	5.129300
H	-0.695937	4.486224	-3.545420
H	0.328339	3.381400	0.481953
H	0.338204	0.398712	-2.628312
H	-0.341547	2.134263	-4.282975
H	-0.371976	5.096832	-1.155345
H	6.324942	-1.089702	-1.047448
H	2.754238	1.048480	-2.130715
H	2.873106	-1.245907	1.515722
H	5.208673	-1.903753	1.025383
H	5.085114	0.386687	-2.621514
H	-2.872593	-0.990768	1.061710
H	-1.814111	1.176777	2.307780
H	-2.933535	3.279573	1.281352
S	-3.012241	0.491746	-1.104355
C	-3.309583	2.170974	-0.533059
C	-3.972368	3.176848	-1.410381
H	-4.953677	2.830906	-1.756416
H	-4.111477	4.117209	-0.868196
H	-3.364699	3.382747	-2.299859
P	0.909588	0.426148	0.182052

61
Int-4_L28 Total energy: -2214.18627772 Hartree
C	3.055683	3.031181	0.847907
O	1.940979	2.974841	0.262782
O	3.608228	1.971475	1.457265
C	3.869040	4.277319	0.910426
H	3.295882	5.121220	0.527865
H	4.183026	4.470627	1.940620
H	4.776305	4.149583	0.307999
Pd	0.522002	1.305410	0.205318
C	-1.516698	2.763913	-1.276934
O	-1.183633	1.970117	-2.204242
O	-0.994061	2.742585	-0.064662
C	-2.609279	3.790089	-1.485535
C	3.314096	-2.023307	0.812442
C	2.325084	-1.078653	1.266266
C	1.948682	-0.119695	0.350011
C	-1.110474	-1.405119	1.728225
C	-1.445310	-2.682742	4.195229
C	-0.614312	-0.811944	2.896542
C	-1.794625	-2.628039	1.794765
C	-1.952443	-3.268696	3.028181
C	-0.782217	-1.451665	4.130010
C	-0.463279	-1.659508	-1.219565
C	0.488009	-3.277633	-3.290858
C	0.105403	-2.903888	-0.923718
C	-0.537441	-1.206862	-2.547775
C	-0.070539	-2.025500	-3.580003
C	0.580959	-3.711535	-1.963700
C	-2.768257	-0.036919	-0.187120
C	-5.478578	0.600016	-0.470795
C	-3.527995	-0.654375	-1.187313
C	-3.362704	0.893754	0.678551
C	-4.716802	1.210105	0.534715
C	-4.883338	-0.331199	-1.328506
H	-3.561891	3.369912	-1.139120
H	-2.411243	4.697347	-0.909173
H	-2.705064	4.033071	-2.546331
H	-1.572851	-3.180550	5.150798
H	-0.101325	0.142842	2.834221
H	-2.205328	-3.075391	0.896136
H	-2.475652	-4.217786	3.077934
H	-0.396916	-0.990171	5.033060
H	0.858151	-3.905934	-4.094555
H	0.199851	-3.236641	0.102299
H	-0.917923	-0.211520	-2.754891
H	-0.127743	-1.678440	-4.606440
H	1.027844	-4.673098	-1.733383
H	-6.528738	0.848955	-0.583133
H	-3.074759	-1.376627	-1.854962
H	-2.769306	1.380064	1.443014
H	-5.173522	1.932431	1.203207
H	-5.469144	-0.808624	-2.107116
H	3.078364	1.127065	1.299625
H	1.888213	-1.132484	2.255128
H	3.694871	-2.822610	1.438668
S	2.889067	-0.404861	-1.208221
C	3.732826	-1.841453	-0.475453
C	4.714893	-2.633843	-1.272401
H	5.546225	-2.015256	-1.632836
H	5.133891	-3.437446	-0.657287
H	4.242514	-3.090714	-2.151305
P	-0.976354	-0.476391	0.117080

77
Int-5_L28 Total energy: -2465.95620102 Hartree
Pd	-0.724831	-0.047738	-0.020843
C	-1.151347	2.771496	0.561356
O	-0.655122	2.445660	1.655102
O	-1.354803	1.964330	-0.430919
C	-1.546207	4.218990	0.310667
H	-2.013760	4.642640	1.203848
H	-0.635322	4.793216	0.106983
H	-2.214030	4.318590	-0.548546
C	-0.080404	-1.864206	0.574577
C	1.857638	2.263204	-0.400087
C	2.420977	4.939403	-1.016003
C	2.645940	3.032537	0.463466
C	1.353297	2.840704	-1.576545
C	1.635364	4.171081	-1.882655
C	2.924442	4.367424	0.154518
H	3.047226	2.601203	1.372826
H	0.737911	2.252399	-2.248508
H	1.238277	4.608792	-2.793919
H	3.537202	4.956125	0.831084
H	2.637957	5.976986	-1.253000
C	2.335342	-0.257513	-1.555736
C	3.573904	-1.242069	-3.866760
C	3.717996	-0.095084	-1.738582
C	1.577052	-0.892377	-2.546243
C	2.194294	-1.383005	-3.699389
C	4.334762	-0.595492	-2.885448
H	4.309094	0.426501	-0.992116
H	0.504723	-0.994846	-2.413871
H	1.597612	-1.875822	-4.461352
H	5.405930	-0.473947	-3.017281
H	4.055928	-1.627610	-4.760484
C	2.379120	0.002910	1.400999
C	3.502569	-0.821008	3.828387
C	3.342471	-1.012859	1.418206
C	1.960007	0.591749	2.606471
C	2.530501	0.185563	3.812446
C	3.901781	-1.421399	2.631865
H	3.642049	-1.503812	0.499590
H	1.172075	1.339597	2.592767
H	2.203493	0.644094	4.741222
H	4.641804	-2.216404	2.639392
H	3.937040	-1.143193	4.770352
C	-2.820219	-1.560193	-0.302183
C	-3.725804	0.239881	-1.462171
C	-3.239731	-0.271626	-0.104387
H	-2.659996	-2.288733	0.480977
C	-2.786109	-0.513525	-2.427443
H	-3.128478	-0.476936	-3.466304
H	-1.746898	-0.175974	-2.368817
C	-4.579443	-2.007754	-1.910520
H	-4.824841	-2.378706	-2.910412
H	-5.006600	-2.700287	-1.180145
C	-5.062745	-0.537650	-1.709625
H	-5.553093	-0.153388	-2.609326
H	-5.759428	-0.429277	-0.873743
H	-3.789512	1.319694	-1.584395
C	-3.018345	-1.888720	-1.765197
H	-2.457171	-2.742479	-2.144228
C	0.672374	-4.276036	0.916380
C	0.408816	-3.606555	2.083889
H	0.521907	-4.067686	3.060907
C	-0.012925	-2.248055	1.892015
H	-0.243850	-1.575935	2.711505
S	0.397207	-3.204365	-0.448124
C	1.138908	-5.687296	0.725447
H	1.260509	-6.169030	1.700929
H	0.423744	-6.281972	0.143709
H	2.103129	-5.733793	0.204406
C	-3.607610	0.290356	1.233223
O	-3.605290	-0.394814	2.264956
N	-3.987222	1.592561	1.219025
H	-3.769924	2.127092	0.389285
C	-4.249388	2.321890	2.448584
H	-4.622347	3.314872	2.190752
H	-5.005073	1.800271	3.041335
H	-3.340529	2.421969	3.053313
P	1.496584	0.488911	-0.113827

77
TS-2_L28 Total energy: -2465.93291234 Hartree imaginary mode 197.2432 i cm-1
Pd	0.899066	0.198001	0.122936
C	0.745057	3.034690	-0.477449
O	0.367361	2.573558	-1.591173
O	1.115341	2.277854	0.545178
C	0.842923	4.528436	-0.249997
H	1.771685	4.906601	-0.696941
H	0.006798	5.033884	-0.740222
H	0.847542	4.767698	0.814783
C	0.798927	-1.761050	-0.474608
C	-2.269130	2.071415	0.196368
C	-3.329512	4.658205	0.391109
C	-3.131397	2.549709	-0.796445
C	-1.940816	2.885609	1.291915
C	-2.470690	4.175515	1.387619
C	-3.658666	3.843835	-0.697986
H	-3.388185	1.927262	-1.645173
H	-1.261019	2.520202	2.052919
H	-2.210054	4.802853	2.233890
H	-4.325115	4.211221	-1.471767
H	-3.737634	5.661097	0.463960
C	-2.384877	-0.420531	1.619611
C	-3.645528	-1.486476	3.883793
C	-3.786286	-0.431079	1.704170
C	-1.619010	-0.924836	2.677983
C	-2.248474	-1.457014	3.809376
C	-4.413827	-0.970891	2.831357
H	-4.383151	-0.013627	0.900061
H	-0.537398	-0.897130	2.616380
H	-1.649510	-1.845709	4.626375
H	-5.497208	-0.982251	2.891308
H	-4.134441	-1.901582	4.759114
C	-2.195070	-0.453799	-1.382918
C	-2.975111	-1.678721	-3.776372
C	-3.030089	-1.576302	-1.351699
C	-1.732950	0.049850	-2.612154
C	-2.133396	-0.558231	-3.804927
C	-3.417109	-2.188505	-2.550998
H	-3.365540	-1.984641	-0.406260
H	-1.052630	0.896537	-2.619877
H	-1.778677	-0.166807	-4.752866
H	-4.058670	-3.063453	-2.523642
H	-3.276400	-2.155519	-4.703628
C	2.937678	-1.460006	0.034965
C	3.480255	0.176550	1.655636
C	3.061717	-0.046497	0.183420
H	3.202872	-1.960003	-0.883701
C	2.728607	-0.981681	2.367478
H	3.077675	-1.143804	3.391424
H	1.641959	-0.863518	2.360859
C	4.792661	-1.882198	1.524789
H	5.143181	-2.456679	2.387734
H	5.326896	-2.242127	0.640624
C	4.954272	-0.342387	1.747484
H	5.367713	-0.125769	2.738361
H	5.599611	0.129266	1.000979
H	3.316308	1.180230	2.043914
C	3.226692	-2.072662	1.387791
H	2.882962	-3.093521	1.537109
C	-0.396120	-4.003988	-1.039227
C	0.083697	-3.321830	-2.125254
H	-0.044460	-3.685881	-3.138080
C	0.752243	-2.094053	-1.814515
H	1.206362	-1.461822	-2.568496
S	-0.021055	-3.090781	0.491277
C	-1.166483	-5.280089	-0.992700
H	-1.259316	-5.694746	-2.002095
H	-0.681524	-6.033085	-0.359085
H	-2.179581	-5.125773	-0.598513
C	3.598081	0.763283	-0.947779
O	3.897882	0.250694	-2.063887
N	3.762732	2.089177	-0.684489
H	3.262455	2.460924	0.115009
C	4.206680	3.022843	-1.712956
H	4.483767	3.967285	-1.239682
H	5.076154	2.614825	-2.233379
H	3.421269	3.210216	-2.456697
P	-1.520558	0.353870	0.153269

77
Int-6_L28 Total energy:  -2465.97348292 Hartree
Pd	-0.886604	0.094528	-0.047228
C	-0.583635	2.988317	-0.106673
O	-0.215530	2.800466	1.086679
O	-0.992844	2.024840	-0.916628
C	-0.607143	4.381895	-0.697974
H	-1.395673	4.971031	-0.213067
H	0.347175	4.878771	-0.499302
H	-0.790151	4.357042	-1.772963
C	-1.765751	-2.001248	0.561025
C	2.324344	1.824166	-0.744538
C	3.309767	4.242438	-1.765774
C	3.136106	2.640802	0.050788
C	2.002772	2.219720	-2.052617
C	2.497115	3.423968	-2.561770
C	3.626692	3.849380	-0.460683
H	3.380431	2.346040	1.064354
H	1.360531	1.595992	-2.664374
H	2.243852	3.725179	-3.573135
H	4.255030	4.479053	0.161114
H	3.690161	5.179328	-2.159821
C	2.498904	-1.008595	-1.255696
C	3.763958	-2.825449	-2.976571
C	3.888063	-0.940268	-1.453552
C	1.745680	-1.970171	-1.940647
C	2.377281	-2.880742	-2.797588
C	4.517820	-1.850966	-2.307726
H	4.472054	-0.177129	-0.949919
H	0.672188	-2.005966	-1.803693
H	1.786581	-3.624362	-3.322685
H	5.591502	-1.797618	-2.455641
H	4.255205	-3.529977	-3.639776
C	2.351971	-0.032566	1.564564
C	3.206620	-0.414308	4.205760
C	3.337935	-0.985264	1.849503
C	1.789247	0.732443	2.601888
C	2.223097	0.542217	3.917622
C	3.762520	-1.175714	3.171124
H	3.761760	-1.591106	1.057787
H	1.012623	1.455108	2.367568
H	1.787357	1.132655	4.717242
H	4.522595	-1.919273	3.389026
H	3.534139	-0.566354	5.229178
C	-3.158773	-1.525026	0.208507
C	-3.490041	0.213895	-1.484915
C	-2.980387	-0.002808	-0.048030
H	-3.840543	-1.740212	1.037704
C	-3.039657	-1.101056	-2.175155
H	-3.448984	-1.211424	-3.184645
H	-1.952371	-1.217721	-2.210224
C	-5.202312	-1.514372	-1.216592
H	-5.730461	-1.994210	-2.047120
H	-5.754288	-1.735289	-0.297070
C	-5.038931	0.025021	-1.462753
H	-5.467810	0.322114	-2.426682
H	-5.513172	0.631842	-0.686158
H	-3.149464	1.139346	-1.948872
C	-3.735834	-2.024263	-1.142233
H	-3.633571	-3.100580	-1.297863
C	0.359932	-3.389566	1.052107
C	0.160237	-2.357966	1.918308
H	0.847625	-2.136259	2.722831
C	-1.021045	-1.571508	1.664323
H	-1.421639	-0.849543	2.367406
S	-0.992309	-3.478865	-0.176627
C	1.506628	-4.337964	0.966071
H	2.183079	-4.174232	1.810712
H	1.178902	-5.383967	0.986680
H	2.076728	-4.187603	0.040618
C	-3.401260	0.903269	1.053718
O	-3.576919	0.489225	2.239937
N	-3.564053	2.215955	0.718489
H	-3.234304	2.503218	-0.192918
C	-3.767744	3.250736	1.725414
H	-4.138946	4.155379	1.238064
H	-4.501921	2.911787	2.459013
H	-2.833311	3.484879	2.251873
P	1.611566	0.199266	-0.134764

77
Int-7_L28 Total energy: -2465.97782316 Hartree imaginary mode 1615.19 i cm-1
Pd	-0.769438	0.300350	0.062798
C	-3.142411	-0.226675	0.166269
C	-3.365851	0.781238	1.094555
S	-3.727975	0.297641	-1.419413
C	-3.967393	1.947459	0.543198
H	-3.121874	0.675669	2.143661
C	-4.228285	1.851421	-0.801381
C	-1.133112	-1.769934	0.112316
C	-2.681754	-1.660049	0.393079
H	-4.177595	2.842440	1.118192
C	-4.788940	2.898844	-1.711001
C	-0.867743	-2.459347	-1.217362
H	-3.255572	-2.319594	-0.266839
H	-4.030642	3.255830	-2.418268
H	-5.636869	2.523261	-2.294473
H	-5.129851	3.753657	-1.120154
N	-0.848723	-1.659659	-2.313364
O	-0.757465	-3.689688	-1.334672
C	-0.602531	-2.180451	-3.646290
H	-0.797405	-0.659500	-2.164342
H	0.388027	-2.642894	-3.716547
H	-1.352173	-2.931719	-3.912765
H	-0.662251	-1.352555	-4.355550
C	-2.631513	-3.677064	1.856698
H	-2.930862	-4.095242	2.823394
H	-3.251220	-4.147712	1.086107
C	-1.105861	-3.870665	1.596220
H	-0.897673	-4.497551	0.732640
H	-0.611407	-4.302378	2.474241
C	-1.450632	-1.695251	2.475319
H	-1.291261	-2.101631	3.479512
H	-1.298180	-0.614668	2.504559
C	-0.595493	-2.415522	1.409290
H	0.482496	-2.316607	1.534112
C	-2.796091	-2.138572	1.862141
H	-3.703825	-1.784583	2.356767
C	2.253000	1.795118	-0.472023
C	3.355343	2.304106	0.227576
C	1.705278	2.533771	-1.532152
C	3.909407	3.534773	-0.136229
H	3.781145	1.748724	1.056024
C	2.268148	3.755597	-1.900903
H	0.831516	2.161532	-2.054345
C	3.369983	4.260183	-1.201675
H	4.760293	3.924056	0.415283
H	1.837078	4.319972	-2.722700
H	3.800421	5.217305	-1.482095
C	2.288161	-0.987809	-1.248566
C	2.226253	-2.371005	-1.015227
C	2.904385	-0.522564	-2.420570
C	2.780252	-3.268372	-1.927491
H	1.750566	-2.754050	-0.121401
C	3.453551	-1.424702	-3.335615
H	2.969285	0.540314	-2.621388
C	3.396985	-2.798918	-3.090935
H	2.719190	-4.334343	-1.730770
H	3.930544	-1.048475	-4.236043
H	3.825476	-3.499171	-3.801988
C	2.236562	-0.255705	1.576254
C	1.599880	0.264786	2.715056
C	3.392916	-1.035391	1.719173
C	2.112713	-0.008302	3.983908
H	0.722139	0.896945	2.599648
C	3.896240	-1.311017	2.993479
H	3.902571	-1.428073	0.846519
C	3.255512	-0.802510	4.127020
H	1.616310	0.397416	4.860849
H	4.789400	-1.920421	3.097265
H	3.646958	-1.020809	5.116566
O	-0.835717	2.465866	-0.091194
C	-0.699927	3.154372	0.987250
O	-0.516395	2.684076	2.129448
C	-0.739751	4.664265	0.781928
H	0.225257	4.985827	0.371552
H	-1.513516	4.939552	0.058972
H	-0.908027	5.184563	1.727706
P	1.520487	0.171033	-0.051797

69
TS-3_L28 Total energy: -2465.94353707 Hartree
Pd	0.5922070	0.4624520	-0.0753020
C	3.3776900	-0.2662980	-0.3351000
C	2.7590410	0.9661790	-0.2370920
S	4.9699500	-0.2614910	0.4048880
C	3.5968350	1.9117530	0.4682060
H	1.9980490	1.7499710	-1.1317100
C	4.8164850	1.4289020	0.8593180
C	1.2007450	-1.5388350	-0.3948500
C	2.7282860	-1.5339320	-0.7766800
H	3.3086300	2.9433590	0.6478460
C	5.9352920	2.1512630	1.5459990
C	0.9042500	-2.2167000	0.9167400
H	3.2245980	-2.3683660	-0.2665800
H	6.2231660	1.6621410	2.4842070
H	6.8309350	2.2065910	0.9155530
H	5.6221900	3.1737010	1.7781500
N	1.6681000	-1.8219960	1.9773450
O	0.0358110	-3.0925380	1.0547730
C	1.4364520	-2.3264860	3.3191200
H	2.2502780	-1.0034930	1.8663400
H	2.1605590	-1.8619760	3.9915960
H	0.4233750	-2.0949740	3.6682680
H	1.5682580	-3.4124990	3.3546330
C	2.5070950	-3.3619850	-2.4478170
H	2.5983000	-3.6645080	-3.4967390
H	3.2431950	-3.9331700	-1.8719500
C	1.0480630	-3.5548440	-1.9262470
H	0.9931800	-4.1618720	-1.0209050
H	0.4136060	-4.0314930	-2.6811040
C	1.3296810	-1.3196260	-2.7513190
H	1.0746330	-1.6298930	-3.7707640
H	1.2165200	-0.2356840	-2.6642750
C	0.5522460	-2.1012440	-1.6688540
H	-0.5299470	-2.0171480	-1.6934770
C	2.7118530	-1.8392830	-2.3071120
H	3.5823950	-1.4410440	-2.8338720
C	-2.1970470	-0.0022260	1.9049910
C	-3.4924750	-0.3621770	2.3105350
C	-1.2367440	0.3197050	2.8749840
C	-3.8199100	-0.3939360	3.6667560
H	-4.2418840	-0.6225920	1.5703100
C	-1.5675440	0.2907210	4.2318130
H	-0.2288220	0.5815680	2.5656920
C	-2.8584480	-0.0669040	4.6294260
H	-4.8236670	-0.6757590	3.9713960
H	-0.8150200	0.5378770	4.9747800
H	-3.1143880	-0.0963390	5.6846510
C	-2.6507580	-1.2934810	-0.6436330
C	-3.2298240	-1.1454110	-1.9138830
C	-2.7252150	-2.5390460	-0.0000410
C	-3.8684920	-2.2242470	-2.5298360
H	-3.1902620	-0.1931880	-2.4293910
C	-3.3675940	-3.6129890	-0.6173540
H	-2.2586540	-2.6808520	0.9655250
C	-3.9391150	-3.4616060	-1.8841450
H	-4.3126680	-2.0929790	-3.5124140
H	-3.4130440	-4.5711840	-0.1078110
H	-4.4354750	-4.3004150	-2.3636740
C	-2.5428710	1.5801400	-0.5358900
C	-2.1466430	2.0258970	-1.8076890
C	-3.5208380	2.2947850	0.1652200
C	-2.7369900	3.1525710	-2.3784030
H	-1.3619920	1.5002160	-2.3437770
C	-4.1044030	3.4316790	-0.4038410
H	-3.8251330	1.9800480	1.1571100
C	-3.7186850	3.8603460	-1.6759380
H	-2.4205390	3.4854300	-3.3627210
H	-4.8582940	3.9817370	0.1521650
H	-4.1721270	4.7443950	-2.1148660

69
Int-8_L28 Total energy: -2236.76413784 Hartree
C	1.591211	3.579971	0.469532
C	0.728442	2.552102	0.185528
C	1.347329	1.252205	0.170332
C	2.695221	1.312517	0.448470
H	-0.322435	2.733775	-0.007193
C	3.588373	0.114277	0.418510
C	3.212537	-1.533841	-1.353943
C	4.624534	0.126374	-0.742350
C	2.674918	-1.075016	0.022581
C	3.733436	-0.214300	-1.954719
H	4.305275	-0.367706	-2.876503
H	2.944354	0.520395	-2.131699
C	4.546051	-2.287612	-1.099419
H	4.907803	-2.741410	-2.029312
H	4.438702	-3.088217	-0.360683
C	5.498401	-1.144852	-0.620239
H	6.381197	-1.071391	-1.263691
H	5.847684	-1.296886	0.406548
H	2.499596	-2.090181	-1.969239
H	5.195541	1.055981	-0.805897
C	2.347455	-2.107438	1.027102
O	2.671490	-2.129734	2.219420
H	4.081406	-0.055926	1.382999
S	3.220465	2.973044	0.728239
C	1.284536	5.043355	0.579292
H	0.223065	5.209943	0.370395
H	1.496942	5.432751	1.582594
H	1.866798	5.639266	-0.134136
C	0.904530	-4.105170	1.359768
H	0.136069	-4.652431	0.809913
H	1.705776	-4.798228	1.645674
H	0.467720	-3.692678	2.271186
N	1.395307	-3.020514	0.516861
H	1.514772	-3.260551	-0.461352
Pd	0.608676	-0.611484	-0.038231
C	-2.741769	-1.510689	-0.626596
C	-3.727468	-1.418632	-1.617997
C	-2.510559	-2.746049	0.002107
C	-4.477128	-2.545960	-1.970454
H	-3.912566	-0.472613	-2.116002
C	-3.266275	-3.866397	-0.343250
H	-1.738801	-2.826227	0.763124
C	-4.251250	-3.768917	-1.333548
H	-5.238423	-2.464958	-2.741250
H	-3.083899	-4.815018	0.153773
H	-4.835810	-4.642338	-1.607717
C	-2.129465	1.239696	-1.283508
C	-3.120747	2.197014	-1.030269
C	-1.404045	1.299218	-2.484059
C	-3.386709	3.197784	-1.969725
H	-3.678487	2.172944	-0.100202
C	-1.678290	2.291583	-3.425485
H	-0.611833	0.578414	-2.667141
C	-2.669557	3.245183	-3.168498
H	-4.151810	3.940469	-1.762277
H	-1.109681	2.330077	-4.350110
H	-2.874784	4.025893	-3.895242
C	-2.431520	0.410224	1.494908
C	-1.596303	0.989295	2.462479
C	-3.794379	0.228712	1.778648
C	-2.122434	1.400337	3.689653
H	-0.537932	1.111173	2.255448
C	-4.316396	0.636434	3.008065
H	-4.446228	-0.234280	1.044352
C	-3.482024	1.225667	3.964126
H	-1.467195	1.846763	4.432000
H	-5.371962	0.491513	3.219992
H	-3.888992	1.539378	4.921184
P	-1.695426	-0.094607	-0.105892

25
L2 Total energy: -2924.38612624 Hartree
C	0.215844	-1.179722	-1.137011
C	0.615732	-1.748601	-2.315232
O	-1.118932	-1.438180	-0.939295
C	-0.535337	-2.389988	-2.882713
H	1.615080	-1.708048	-2.726379
C	-1.555396	-2.173007	-2.003580
H	-0.591940	-2.944590	-3.809068
H	-2.594503	-2.466040	-1.981485
C	0.475501	1.605018	-0.344572
C	1.088724	2.795611	-0.621687
O	-0.882456	1.745055	-0.523408
C	0.058003	3.728158	-0.978760
H	2.153804	2.977963	-0.581874
C	-1.113733	3.034539	-0.906396
H	0.175390	4.766256	-1.256613
H	-2.146617	3.297202	-1.081606
C	0.235260	-0.461459	1.713987
C	-1.041350	-0.252613	2.153599
O	0.961668	-1.079148	2.710318
C	-1.113513	-0.765286	3.490638
H	-1.832624	0.208058	1.581895
C	0.126533	-1.260723	3.771932
H	-1.972107	-0.770871	4.147914
H	0.558600	-1.738577	4.638564
As	1.240394	-0.107412	0.104029

34
L5 Total energy: -3228.88635272 Hartree
As	-0.026181	-0.053120	-1.099042
C	-1.553634	-0.879901	-0.196077
C	-2.828430	-0.491994	-0.599130
C	-1.477584	-1.904475	0.755014
C	-3.998960	-1.042992	-0.101086
C	-2.633437	-2.487909	1.280397
H	-0.506814	-2.253755	1.089010
C	-3.893230	-2.054305	0.857850
H	-4.960414	-0.685479	-0.454266
H	-2.550344	-3.278268	2.019934
C	1.440602	-1.071083	-0.305339
C	1.901804	-1.033957	1.008436
C	2.122973	-1.920809	-1.189046
C	2.989073	-1.773786	1.455219
C	3.217782	-2.681879	-0.777335
H	1.792906	-1.968312	-2.223028
C	3.649962	-2.607265	0.549421
H	3.299657	-1.700492	2.492389
H	3.728723	-3.326957	-1.485153
C	0.068026	1.610337	-0.065041
C	0.995121	2.571198	-0.452280
C	-0.782088	1.943207	0.995254
C	1.125133	3.810519	0.157216
C	-0.688514	3.181516	1.632924
H	-1.515265	1.219692	1.335520
C	0.265626	4.115017	1.215990
H	1.875776	4.511462	-0.192598
H	-1.355106	3.416070	2.457180
H	4.501894	-3.191220	0.883718
H	0.344701	5.078332	1.710059
H	-4.793932	-2.502839	1.265038
F	-2.937945	0.499736	-1.539015
F	1.839652	2.276981	-1.492924
F	1.262831	-0.249373	1.924856

32
L43 Total energy: -2929.89674226 Hartree
C	0.758041	-1.324162	-0.483837
C	2.607660	-2.954811	0.815106
C	1.820585	-0.737404	0.238772
C	0.626406	-2.708371	-0.557253
C	1.550307	-3.528599	0.098715
C	2.750687	-1.566922	0.880753
C	-1.886231	-0.001142	-0.143461
C	-4.137836	-0.001406	1.533424
C	-1.731828	-0.000836	1.247887
C	-3.174686	-0.001638	-0.686746
C	-4.299437	-0.001754	0.146516
C	-2.849679	-0.000958	2.082695
C	0.756269	1.324496	-0.484618
C	2.602683	2.958381	0.814789
C	0.622532	2.708476	-0.558517
C	1.819418	0.739589	0.238582
C	2.747767	1.570733	0.880976
C	1.544896	3.530330	0.097573
As	-0.363779	-0.000839	-1.373833
H	3.328645	-3.592322	1.318543
H	-0.195238	-3.151414	-1.112874
H	1.447727	-4.608934	0.054052
H	3.578829	-1.139526	1.438263
H	-5.007253	-0.001480	2.184507
H	-0.736673	-0.000448	1.682391
H	-3.301582	-0.001909	-1.766295
H	-5.295497	-0.002097	-0.287378
H	-2.719124	-0.000691	3.161401
H	3.322354	3.597141	1.318524
H	-0.199573	3.150079	-1.114604
H	3.576073	1.144794	1.439344
H	1.440707	4.610493	0.052484

65
Pd(OAc)2(L2)2 Total energy:  -6433.95151123 Hartree
C	-0.956385	-1.147291	-1.432272
C	-0.379873	-1.839259	-2.461389
O	-2.316633	-1.332156	-1.443004
C	-1.452448	-2.488483	-3.157898
H	0.678035	-1.870152	-2.685629
C	-2.598566	-2.147653	-2.499251
H	-1.376910	-3.124408	-4.028873
H	-3.641739	-2.387628	-2.643742
C	-0.982208	1.649873	-0.200803
C	-0.411550	2.891537	-0.158281
O	-2.341979	1.764258	-0.347780
C	-1.483868	3.834573	-0.284993
H	0.643207	3.097833	-0.046835
C	-2.627302	3.097302	-0.397805
H	-1.410588	4.913010	-0.292258
H	-3.670355	3.351891	-0.515949
C	-1.007743	-0.753476	1.522738
C	-1.591322	-0.146408	2.599169
O	-0.957913	-2.108549	1.717488
C	-1.932451	-1.196053	3.516175
H	-1.747760	0.915467	2.723614
C	-1.526284	-2.361054	2.932848
H	-2.415649	-1.092698	4.477684
H	-1.570117	-3.399146	3.226580
As	-0.177577	-0.073054	-0.061830
Pd	2.254129	0.044824	-0.069333
As	4.689545	0.119574	0.081108
C	5.568029	1.431257	-0.990683
C	5.503807	-1.549973	-0.350276
C	5.385456	0.454428	1.830399
C	5.061749	2.435641	-1.768081
O	6.939351	1.445310	-1.039764
C	5.021425	-2.593906	-1.089905
O	6.776089	-1.828860	0.085030
C	5.631547	-0.353881	2.904782
O	5.546752	1.767743	2.185044
C	6.190641	3.115458	-2.334224
H	4.011871	2.641204	-1.916819
C	7.298640	2.474023	-1.860647
C	6.059578	-3.581873	-1.115999
H	4.054615	-2.617268	-1.571966
C	7.095179	-3.067062	-0.389830
C	5.976043	0.515823	3.991863
H	5.567773	-1.432208	2.916480
C	5.906582	1.787520	3.501068
H	6.176518	3.964605	-3.003156
H	8.359915	2.613865	-2.004433
H	6.036213	-4.543985	-1.608412
H	8.075903	-3.434705	-0.125526
H	6.240756	0.229433	5.000140
H	6.081721	2.763876	3.927688
O	2.207029	0.921977	-1.927845
O	2.280941	-0.815203	1.785327
C	2.129159	-0.008042	2.802747
O	1.984926	1.216579	2.720075
C	2.524687	0.184442	-2.952818
O	2.800828	-1.023063	-2.898307
C	2.099393	-0.726328	4.139450
H	2.470765	-0.065970	4.926107
H	1.058588	-0.985730	4.366475
H	2.682011	-1.649652	4.114211
C	2.562981	0.941747	-4.267026
H	1.953572	1.847182	-4.230624
H	3.601636	1.229890	-4.468375
H	2.228756	0.293364	-5.080637

83
Pd(OAc)2(L5)2 Total energy: -7042.96628558 Hartree
Pd	-0.025308	-0.048249	-0.052119
O	-0.113344	1.973088	-0.365074
C	0.018192	2.749693	0.673110
O	0.194350	2.364701	1.836479
O	-0.024464	-2.062984	0.320383
C	0.044078	-2.887109	-0.683656
O	0.144107	-2.558215	-1.873957
C	-0.017806	4.229087	0.331014
H	-0.531590	4.414013	-0.614256
H	-0.497773	4.785809	1.139519
H	1.015089	4.583975	0.238169
C	-0.059363	-4.345527	-0.271592
H	-1.120839	-4.619925	-0.238535
H	0.438822	-4.981231	-1.006987
H	0.362915	-4.510948	0.721881
As	-2.458604	-0.120491	0.036278
As	2.422964	0.086288	-0.076198
C	-3.301080	1.445918	0.804488
C	-3.370208	2.631298	0.076290
C	-3.770447	1.465226	2.123621
C	-3.870723	3.813172	0.602198
C	-4.280039	2.639181	2.680841
H	-3.738467	0.561213	2.720957
C	-4.326275	3.812726	1.922863
H	-3.899066	4.705438	-0.014269
H	-4.638413	2.635664	3.705315
H	-4.718054	4.728615	2.354124
C	-3.086990	-1.617106	1.095309
C	-4.011266	-2.547031	0.602263
C	-2.517685	-1.873283	2.341507
C	-4.353662	-3.676867	1.347872
H	-4.458368	-2.395865	-0.373843
C	-2.834687	-2.987119	3.104546
C	-3.765179	-3.896896	2.596530
H	-5.073045	-4.385646	0.950110
H	-2.355924	-3.132977	4.067089
H	-4.024414	-4.776878	3.176944
C	-3.295416	-0.385483	-1.686518
C	-2.493408	-0.823688	-2.750311
C	-4.644528	-0.148978	-1.941959
C	-3.042387	-1.010645	-4.020302
H	-1.443416	-1.037649	-2.569577
C	-5.214545	-0.317547	-3.195333
C	-4.397984	-0.752330	-4.243144
H	-2.409812	-1.353499	-4.832919
H	-6.270771	-0.114086	-3.337693
H	-4.826727	-0.889708	-5.231117
C	3.162911	-0.095244	1.701731
C	4.515026	-0.294910	1.972287
C	2.279427	-0.041289	2.789165
C	5.010213	-0.453120	3.258769
C	2.748962	-0.192256	4.094603
H	1.226665	0.140022	2.599134
C	4.111324	-0.402109	4.327783
H	6.073307	-0.608040	3.410865
H	2.052000	-0.145717	4.925295
H	4.481283	-0.523844	5.341240
C	3.453497	-1.136957	-1.176151
C	3.509645	-2.486632	-0.840579
C	4.123139	-0.729428	-2.335910
C	4.186121	-3.430380	-1.597803
C	4.810350	-1.655823	-3.122905
H	4.118210	0.314209	-2.626694
C	4.840378	-3.004289	-2.756382
H	4.194644	-4.468173	-1.281917
H	5.324291	-1.321710	-4.018703
H	5.372815	-3.726805	-3.367007
C	3.006945	1.843316	-0.649466
C	3.760239	2.692171	0.170167
C	2.563513	2.348792	-1.869481
C	4.065864	3.991314	-0.241417
H	4.098987	2.341691	1.138885
C	2.849243	3.633230	-2.306954
C	3.611990	4.459954	-1.477797
H	4.652071	4.636093	0.405607
H	2.475178	3.970985	-3.267599
H	3.843831	5.470815	-1.798594
F	1.825912	1.540463	-2.680423
F	2.883574	-2.902850	0.296725
F	5.406780	-0.326330	0.940173
F	-2.946929	2.634930	-1.218516
F	-5.455805	0.259251	-0.923529
F	-1.612709	-0.989752	2.847905

79
Pd(OAc)2(L43)2 Total energy: -6444.98041402 Hartree
C	0.260208	2.804103	-0.665494
O	0.637080	2.401742	-1.776272
O	-0.070473	2.038715	0.333183
C	0.196471	4.287834	-0.347284
H	-0.514371	4.500114	0.454291
H	1.190136	4.609875	-0.013571
H	-0.061531	4.853833	-1.245478
C	-0.263159	-2.795154	0.684616
O	-0.648788	-2.391265	1.791927
O	0.075489	-2.030287	-0.311625
C	-0.189788	-4.278296	0.369174
C	-3.394413	1.153412	-0.953447
C	-4.937737	2.349874	-2.930210
C	-4.363897	0.385685	-1.635267
C	-3.199834	2.499745	-1.248115
C	-3.979306	3.102148	-2.240915
C	-5.133190	0.998571	-2.632627
C	-2.968884	0.653190	2.069415
C	-3.717706	1.448297	4.638160
C	-4.164714	1.355556	2.259186
C	-2.146803	0.346563	3.159489
C	-2.525026	0.744840	4.444626
C	-4.536962	1.752966	3.545519
C	-3.590195	-1.402587	-0.160442
C	-5.419320	-3.251775	-1.136202
C	-3.620878	-2.681414	0.386855
C	-4.478671	-1.020851	-1.190300
C	-5.391568	-1.964114	-1.678754
C	-4.545253	-3.610451	-0.103658
As	-2.419683	0.065176	0.308454
H	0.020446	-4.846851	1.277876
H	-1.165452	-4.595716	-0.017685
H	0.560174	-4.490946	-0.396003
H	-5.537291	2.819040	-3.704801
H	-2.456164	3.077256	-0.711322
H	-3.837794	4.152455	-2.477518
H	-5.883762	0.431458	-3.174466
H	-4.008169	1.760407	5.637263
H	-4.798908	1.597984	1.412083
H	-1.227592	-0.208145	2.999589
H	-1.887253	0.507095	5.291168
H	-5.463354	2.300614	3.693788
H	-6.130958	-3.977797	-1.518444
H	-2.937466	-2.948333	1.185508
H	-6.084013	-1.699280	-2.471886
H	-4.581749	-4.610918	0.317275
Pd	0.000637	0.004207	0.011274
As	2.418791	-0.063409	-0.296226
C	3.602457	1.404879	0.136660
C	2.940526	-0.675035	-2.057537
C	3.407143	-1.140312	0.963829
C	4.506841	1.030846	1.155535
C	3.628776	2.677287	-0.425606
C	4.109857	-1.418961	-2.253203
C	2.123277	-0.341383	-3.143573
C	3.209892	-2.481880	1.277840
C	4.393075	-0.370056	1.618692
C	5.431909	1.975683	1.617484
C	4.565765	3.607548	0.037976
H	2.931434	2.938457	-1.214145
C	4.460464	-1.830856	-3.541193
H	4.740428	-1.681650	-1.409472
C	2.480215	-0.753743	-4.430254
H	1.224126	0.244256	-2.979066
C	4.003803	-3.077290	2.263387
H	2.453461	-3.061213	0.761134
C	5.176871	-0.976106	2.608966
C	5.456016	3.256773	1.059333
H	6.136604	1.717471	2.401941
H	4.599169	4.602962	-0.395001
C	3.646561	-1.498632	-4.629667
H	5.366391	-2.410578	-3.693933
H	1.846312	-0.494768	-5.273483
C	4.979132	-2.322683	2.925915
H	3.860731	-4.123924	2.514844
H	5.940634	-0.407628	3.130466
H	6.176990	3.984058	1.421102
H	3.920340	-1.821648	-5.630005
H	5.590374	-2.786344	3.694671

52
Int-2_L2 Total energy: -4101.97110450 Hartree
C	0.123496	3.231778	-0.112610
O	-0.148555	2.325930	0.790262
O	-0.132582	3.129370	-1.318239
C	0.760919	4.488148	0.454303
H	1.497086	4.876910	-0.253325
H	-0.019252	5.248084	0.582722
H	1.229003	4.305978	1.423636
Pd	-0.975420	0.568219	0.143347
C	-1.730447	-2.207864	0.300140
O	-1.127512	-2.227431	1.380681
O	-1.813083	-1.173521	-0.488912
C	-2.443058	-3.441490	-0.223170
H	-3.177675	-3.773365	0.517513
H	-2.939775	-3.256272	-1.177102
H	-1.710294	-4.246081	-0.345189
C	-3.016981	1.472105	0.800776
H	-2.606060	2.098442	1.582866
C	-3.080710	1.767762	-0.567220
C	-4.008048	0.942139	-1.263015
H	-4.158852	0.977182	-2.335781
H	-2.520396	2.576931	-1.021926
S	-4.188041	0.240159	1.218816
C	-4.678814	0.061974	-0.447035
C	-5.667290	-0.987018	-0.843243
H	-5.256507	-1.990676	-0.684362
H	-6.592992	-0.911910	-0.262232
H	-5.913809	-0.882489	-1.903137
As	1.271639	-0.305320	-0.001153
C	1.513192	-1.824590	-1.130285
C	2.029425	-0.757551	1.687689
C	2.565612	0.933016	-0.674023
C	0.701130	-2.393429	-2.070959
O	2.707769	-2.496661	-1.071887
C	1.439520	-1.075586	2.879015
O	3.396897	-0.794517	1.815520
C	3.315427	1.913512	-0.086032
O	2.709104	0.986679	-2.035437
C	1.438129	-3.489932	-2.628900
H	-0.299092	-2.068128	-2.314880
C	2.642774	-3.506220	-1.987207
C	2.506164	-1.326991	3.802293
H	0.375269	-1.144180	3.046490
C	3.666212	-1.143148	3.105464
C	3.971088	2.612549	-1.152454
H	3.385804	2.110927	0.973608
C	3.566359	2.011753	-2.309332
H	1.111636	-4.172927	-3.400584
H	3.516146	-4.137833	-2.054844
H	2.419237	-1.607599	4.842680
H	4.712224	-1.214334	3.365184
H	4.652601	3.447289	-1.066055
H	3.788690	2.174698	-3.353313

61
Int-2_L5 Total energy: -4406.47652750 Hartree
C	-0.201103	3.346746	0.035107
O	-0.450085	2.347150	0.837484
O	-0.498074	3.393277	-1.164819
C	0.517210	4.490757	0.730027
H	0.616354	5.343624	0.056232
H	-0.026140	4.790111	1.631838
H	1.511850	4.155886	1.041975
Pd	-1.248957	0.609279	0.122446
C	-2.152016	-2.130754	0.315409
O	-1.730172	-2.115361	1.475391
O	-2.072186	-1.135019	-0.528487
C	-2.818688	-3.366555	-0.264874
H	-3.649105	-3.665334	0.382531
H	-3.183395	-3.200319	-1.280104
H	-2.093598	-4.187740	-0.271566
C	-3.345586	1.502655	0.702831
H	-2.975713	2.083346	1.538500
C	-3.295845	1.846140	-0.653603
C	-4.178576	1.060623	-1.449216
H	-4.243627	1.136845	-2.528591
H	-2.689062	2.660451	-1.034405
S	-4.563325	0.279135	0.984007
C	-4.926002	0.167043	-0.720645
C	-5.899000	-0.846982	-1.231097
H	-5.519068	-1.864163	-1.081450
H	-6.865386	-0.775512	-0.720054
H	-6.062205	-0.697238	-2.301753
As	1.004536	-0.281638	0.007942
C	1.478633	-1.358489	1.548739
C	1.434040	-1.408420	-1.509203
C	2.352330	1.110859	-0.048464
C	1.173678	-0.911637	2.832552
C	2.056838	-2.627637	1.423775
C	2.742084	-1.744467	-1.859532
C	0.400123	-1.876989	-2.332485
C	2.510352	1.858518	-1.212681
C	3.149602	1.440373	1.053253
C	1.432271	-1.655981	3.973580
F	0.598090	0.313071	2.984128
C	2.327826	-3.401633	2.553323
H	2.287000	-3.023164	0.441374
C	3.050805	-2.517414	-2.969409
F	3.778254	-1.306598	-1.088094
C	0.681831	-2.660001	-3.453305
H	-0.624112	-1.622333	-2.084102
C	3.411239	2.907582	-1.319931
F	1.761489	1.534438	-2.302175
C	4.066223	2.490564	0.975823
H	3.061084	0.874499	1.973596
C	2.017134	-2.915894	3.826439
H	1.171396	-1.254639	4.947115
H	2.775672	-4.383389	2.436621
C	2.004581	-2.979172	-3.771743
H	4.088038	-2.744758	-3.192119
H	-0.131507	-3.013958	-4.078827
C	4.194590	3.224346	-0.207464
H	3.488947	3.456261	-2.252470
H	4.677761	2.734317	1.838795
H	2.224431	-3.515378	4.707373
H	2.228688	-3.584226	-4.644799
H	4.903407	4.044233	-0.268935

59
Int-2_L43 Total energy: -4107.48989731 Hartree
C	-0.298137	-3.234846	0.670020
O	0.567265	-2.783798	-0.190558
O	-0.825487	-2.558622	1.566121
C	-0.671583	-4.690776	0.467036
H	-0.919975	-5.153366	1.425012
H	-1.563826	-4.723842	-0.169757
H	0.125263	-5.248417	-0.029855
Pd	1.147773	-0.817765	-0.116471
C	2.003249	1.692548	-1.216225
O	1.900603	1.140090	-2.317778
O	1.762045	1.125773	-0.064534
C	2.401049	3.152725	-1.100060
H	1.521675	3.762910	-1.337924
H	2.735527	3.407169	-0.092462
H	3.181549	3.386345	-1.828884
C	3.294602	-1.727950	0.732391
H	2.830892	-2.542988	1.272312
C	3.526774	-1.638736	-0.638841
C	4.391123	-0.550592	-0.977981
H	4.651942	-0.286681	-1.995507
H	3.162441	-2.372989	-1.348338
S	4.180922	-0.502696	1.596531
C	4.820420	0.166466	0.108276
C	5.663849	1.401622	0.123408
H	5.103951	2.258419	0.514670
H	6.556724	1.276478	0.746326
H	5.984900	1.639821	-0.894308
As	-1.086191	0.027678	-0.055695
C	-1.680593	0.785302	1.613149
C	-2.484380	-1.106237	-0.757949
C	-1.377860	1.755190	-0.873869
C	-1.984355	2.156143	1.455534
C	-1.787994	0.149970	2.846299
C	-3.772952	-1.078917	-0.214488
C	-2.191395	-1.933878	-1.846912
C	-1.194377	2.110109	-2.205284
C	-1.824515	2.689579	0.084342
C	-2.406012	2.883868	2.574942
C	-2.219339	0.889345	3.953273
H	-1.537302	-0.900827	2.932149
C	-4.770844	-1.886478	-0.764949
H	-3.996827	-0.441814	0.635198
C	-3.194528	-2.736425	-2.396686
H	-1.185310	-1.961420	-2.252944
C	-1.460615	3.425316	-2.601788
H	-0.830167	1.383721	-2.922859
C	-2.082736	4.004205	-0.323206
C	-2.523959	2.248247	3.814207
H	-2.643276	3.939502	2.486748
H	-2.313532	0.407235	4.921785
C	-4.483401	-2.714362	-1.855453
H	-5.771000	-1.869568	-0.341591
H	-2.966611	-3.380158	-3.241317
C	-1.899833	4.364458	-1.661402
H	-1.318181	3.717535	-3.637875
H	-2.427968	4.744995	0.391376
H	-2.852635	2.819091	4.677855
H	-5.261135	-3.342890	-2.279452
H	-2.100474	5.385721	-1.971968

52
Int-3_L2 Total energy: -4101.96227492 Hartree
C	-4.021156	-1.382735	0.975612
O	-3.309889	-1.159131	-0.086113
O	-3.645651	-1.178803	2.143841
C	-5.402707	-1.947222	0.682762
H	-6.061583	-1.810865	1.542950
H	-5.837798	-1.480226	-0.205076
H	-5.307209	-3.020600	0.480219
Pd	-1.292596	-0.601746	0.170188
C	-0.361461	-2.506763	-1.772196
O	-0.251249	-1.503489	-2.494698
O	-0.733479	-2.490767	-0.525951
C	-0.011183	-3.892958	-2.284360
C	-0.716384	3.210330	0.534567
C	-1.149209	2.182304	1.384589
C	-2.174777	1.385541	0.842131
H	-0.043062	-3.911027	-3.375647
H	1.007244	-4.134349	-1.958816
H	-0.684412	-4.649381	-1.873371
H	-2.911843	0.867777	1.451387
H	-0.748237	2.003892	2.373556
H	0.107830	3.879375	0.752011
S	-2.670666	2.070087	-0.714340
C	-1.450210	3.287561	-0.644532
C	-1.254939	4.257708	-1.763907
H	-2.105472	4.946339	-1.832073
H	-0.347543	4.842175	-1.597379
H	-1.165900	3.744135	-2.725918
As	1.036745	-0.057798	0.186708
C	1.774759	0.466883	1.867906
C	1.498366	1.312494	-1.059075
C	2.271121	-1.444213	-0.291347
C	1.256800	0.404984	3.132351
O	3.098905	0.821296	1.924792
C	1.089346	1.489705	-2.351258
O	2.371886	2.305490	-0.697873
C	3.061145	-1.670630	-1.382137
O	2.429899	-2.451388	0.623038
C	2.319371	0.762951	4.025248
H	0.244853	0.126110	3.390227
C	3.409183	1.005585	3.239535
C	1.758505	2.666468	-2.824238
H	0.403442	0.841888	-2.877855
C	2.514885	3.122197	-1.783176
C	3.755797	-2.899817	-1.125253
H	3.126678	-1.044446	-2.259697
C	3.335640	-3.328963	0.100439
H	2.275629	0.826030	5.103436
H	4.425796	1.305725	3.446648
H	1.678827	3.114887	-3.804587
H	3.178523	3.964209	-1.653905
H	4.470497	-3.393530	-1.768814
H	3.570451	-4.186003	0.713877

61
Int-3_L5 Total energy: -4406.46331441 Hartree
C	-4.108431	-1.807244	0.918806
O	-3.389672	-1.537910	-0.127187
O	-3.794964	-1.544577	2.093945
C	-5.419361	-2.508823	0.596510
H	-6.092969	-2.476317	1.455332
H	-5.898471	-2.056084	-0.276299
H	-5.208039	-3.556135	0.350679
Pd	-1.414401	-0.831283	0.131994
C	-0.462489	-2.802342	-1.786969
O	-0.447294	-1.868766	-2.604221
O	-0.771639	-2.699959	-0.530243
C	-0.077476	-4.208396	-2.219715
C	-1.473654	3.178743	0.572438
C	-1.559480	2.055052	1.400672
C	-2.420241	1.050085	0.917687
C	1.686279	0.442036	1.852788
C	2.995240	0.947618	4.292363
C	1.055263	0.241713	3.077521
C	3.020963	0.877422	1.876328
C	3.670535	1.135371	3.080392
C	1.677722	0.491602	4.296264
C	0.937977	1.493032	-1.066624
C	0.963024	3.507798	-3.029663
C	1.391969	2.777802	-0.787834
C	0.454566	1.239016	-2.361132
C	0.473105	2.234541	-3.336471
C	1.420096	3.787864	-1.741413
C	2.179618	-1.288383	-0.440849
C	4.094700	-3.247799	-1.088831
C	3.220868	-1.028396	-1.328541
C	2.131601	-2.563575	0.143915
C	3.078713	-3.535926	-0.172259
C	4.171935	-1.982150	-1.671343
As	0.841648	-0.009360	0.158897
H	-0.698394	-4.505298	-3.070817
H	0.965200	-4.197244	-2.553886
H	-0.190228	-4.932950	-1.411437
H	3.496155	1.146113	5.234789
H	3.550235	1.016990	0.939689
H	4.699986	1.478912	3.074934
H	1.133445	0.318254	5.218631
H	0.978379	4.287754	-3.784790
H	0.070588	0.248727	-2.593177
H	0.101757	2.015499	-4.332595
H	1.786928	4.770971	-1.465389
H	4.830913	-4.002434	-1.347628
H	1.334021	-2.794732	0.840353
H	3.016993	-4.516720	0.288185
H	4.956871	-1.722617	-2.373944
H	-2.980205	0.382311	1.576154
H	-1.035231	1.952868	2.342049
H	-0.831086	4.030307	0.760384
S	-3.193084	1.627563	-0.568080
C	-2.301194	3.099563	-0.545860
C	-2.409285	4.095441	-1.654022
H	-3.451347	4.378443	-1.837079
H	-1.840876	4.994619	-1.405283
H	-2.007520	3.682295	-2.585186
F	3.357735	0.208807	-1.884066
F	1.815209	3.097419	0.468089
F	-0.221445	-0.230331	3.116751

59
Int-3_L43 Total energy: -4107.47848768 Hartree
C	-4.189397	-1.483865	0.805173
O	-3.546843	-1.229231	-0.293787
O	-3.787583	-1.211220	1.949855
C	-5.520860	-2.187742	0.592220
H	-6.000286	-1.860685	-0.334029
H	-5.333879	-3.265249	0.509828
H	-6.183222	-2.015731	1.443627
Pd	-1.566703	-0.519088	-0.121269
C	-0.770513	-2.816779	-1.663810
O	-0.955621	-2.078048	-2.639613
O	-0.886810	-2.459047	-0.415804
C	-0.374009	-4.275646	-1.825060
C	-2.191222	2.884885	-1.117436
C	-2.843527	1.725842	-0.619928
C	-2.523421	1.441457	0.715809
C	1.553856	-0.100600	1.763519
C	2.901662	-0.702077	4.117979
C	2.587693	-1.063598	1.743207
C	1.190848	0.545208	2.941434
C	1.873808	0.246982	4.125250
C	3.257925	-1.358397	2.936907
C	1.425062	1.711113	-0.774245
C	2.545468	3.903005	-2.092054
C	2.433631	2.455192	-0.152244
C	0.968510	2.066789	-2.048179
C	1.530972	3.162488	-2.706442
C	2.991636	3.552424	-0.813612
C	2.037952	-1.226960	-0.629756
C	4.033005	-3.081744	-1.160009
C	2.208514	-1.683980	-1.931456
C	2.864150	-1.671355	0.423069
C	3.865079	-2.610790	0.144863
C	3.213337	-2.620743	-2.196503
As	0.754226	0.073785	0.011720
H	0.463217	-4.519247	-1.165064
H	-1.218740	-4.913411	-1.541132
H	-0.103302	-4.480813	-2.862457
H	3.426030	-0.937306	5.039481
H	0.387392	1.272406	2.947492
H	1.600396	0.748438	5.048675
H	4.052262	-2.098044	2.951902
H	2.982902	4.754476	-2.604978
H	2.788123	2.179524	0.835861
H	0.179260	1.492130	-2.522382
H	1.177244	3.435967	-3.696236
H	3.777311	4.127671	-0.332481
H	4.809148	-3.812082	-1.368931
H	1.558761	-1.337496	-2.726732
H	4.516181	-2.971344	0.935092
H	3.352259	-2.992345	-3.207327
H	-3.090881	0.831049	1.414239
H	-3.567701	1.144322	-1.177633
H	-2.278895	3.236584	-2.138742
S	-1.479176	2.703449	1.358219
C	-1.428966	3.534707	-0.172460
C	-0.612655	4.772574	-0.343541
H	0.449548	4.568679	-0.179128
H	-0.735630	5.161416	-1.356787
H	-0.918139	5.549072	0.366581

52
TS-1_L2 Total energy: -4101.94911188 Hartree imaginary mode 964.1894 i cm-1
C	-4.189332	-1.187774	0.511955
O	-3.118857	-1.792892	0.209122
O	-4.257478	0.055330	0.793891
C	-5.474338	-1.980354	0.514816
H	-6.023559	-1.751271	-0.405906
H	-5.269997	-3.051438	0.547206
H	-6.099701	-1.683599	1.360641
Pd	-1.173087	-0.891756	0.183424
C	-0.273178	-3.361565	-1.031371
O	-0.458636	-2.758658	-2.098023
O	-0.419485	-2.850966	0.156367
C	0.169291	-4.818528	-1.039211
C	-1.377102	3.358142	0.779616
C	-1.549948	2.045666	1.254102
C	-1.909203	1.096851	0.279137
H	-0.570424	-5.413629	-1.584913
H	1.119828	-4.899388	-1.576906
H	0.284949	-5.222008	-0.031170
H	-3.067435	0.581621	0.569812
H	-1.458645	1.775244	2.299965
H	-1.125079	4.208262	1.404724
S	-1.980213	1.943125	-1.281933
C	-1.577926	3.473135	-0.589641
C	-1.513621	4.721310	-1.410054
H	-2.520678	5.058976	-1.683966
H	-1.030006	5.519759	-0.840671
H	-0.953307	4.564191	-2.336373
As	1.045091	-0.030423	0.185086
C	2.470697	-1.218000	-0.301444
C	1.581153	0.555068	1.921725
C	1.428143	1.487534	-0.905860
C	2.742123	-2.521078	0.010268
O	3.493358	-0.693870	-1.051245
C	0.959900	0.448689	3.134709
O	2.836279	1.086361	2.086052
C	1.780501	2.780119	-0.636590
O	1.280989	1.312307	-2.256137
C	4.009467	-2.823702	-0.587003
H	2.105508	-3.175027	0.586081
C	4.416390	-1.683817	-1.218462
C	1.880249	0.957649	4.109408
H	-0.029595	0.049359	3.304820
C	2.997681	1.329720	3.419461
C	1.862900	3.445285	-1.904674
H	1.957866	3.203298	0.340547
C	1.548577	2.510779	-2.848501
H	4.540234	-3.764910	-0.554147
H	5.285274	-1.423878	-1.804690
H	1.728581	1.033270	5.177009
H	3.943593	1.763301	3.708703
H	2.118139	4.480190	-2.083966
H	1.477945	2.530744	-3.925724

61
TS-1_L5 Total energy: -4406.45366023 Hartree imaginary mode 1217.9307 i cm-1
C	3.815758	2.400425	0.834157
O	2.789258	2.631747	0.132441
O	4.019347	1.308112	1.471195
C	4.888719	3.459393	0.912266
H	5.742790	3.140157	0.302081
H	4.519601	4.416247	0.537990
H	5.238030	3.564935	1.944008
Pd	1.075805	1.305236	0.149129
C	-0.498143	3.125685	-1.496630
O	-0.342955	2.277203	-2.392378
O	-0.068251	3.015944	-0.278494
C	-1.233156	4.424467	-1.793781
C	2.502570	-2.746742	0.691003
C	2.100477	-1.522339	1.261448
C	2.298709	-0.392267	0.452177
C	-1.398098	-0.950826	1.819842
C	-2.365865	-2.013231	4.238880
C	-0.840177	-0.603797	3.046310
C	-2.491230	-1.831411	1.831360
C	-2.970170	-2.364471	3.025638
C	-1.294037	-1.121048	4.254814
C	-0.535112	-1.516182	-1.184148
C	0.028808	-3.312282	-3.273508
C	-0.420710	-2.883224	-0.958251
C	-0.331602	-1.051085	-2.494145
C	-0.060813	-1.939871	-3.532033
C	-0.146593	-3.790594	-1.975243
C	-2.515981	0.718554	-0.298033
C	-4.957313	2.049653	-0.750204
C	-3.494899	0.190027	-1.135666
C	-2.804780	1.933152	0.344543
C	-4.011489	2.595260	0.123604
C	-4.702044	0.832470	-1.383156
As	-0.825444	-0.140353	0.148502
H	-0.587146	5.063664	-2.408988
H	-2.138146	4.210819	-2.371531
H	-1.494308	4.965566	-0.880960
H	-2.734009	-2.425133	5.174006
H	-2.965931	-2.099836	0.892489
H	-3.812465	-3.049784	3.011148
H	-0.814743	-0.816787	5.180039
H	0.245690	-4.010187	-4.077210
H	-0.376008	0.018747	-2.684339
H	0.089935	-1.560156	-4.538253
H	-0.065075	-4.846742	-1.737806
H	-5.895829	2.564185	-0.935518
H	-2.065299	2.367636	1.007115
H	-4.207712	3.537670	0.626278
H	-5.422088	0.373680	-2.053666
H	3.131786	0.455676	1.052098
H	1.707088	-1.439635	2.268103
H	2.433003	-3.705896	1.194057
S	2.985271	-0.954094	-1.086908
C	2.999704	-2.613283	-0.595843
C	3.518967	-3.696829	-1.486801
H	3.344930	-4.675408	-1.028377
H	3.024787	-3.679335	-2.464724
H	4.597090	-3.585811	-1.659772
F	-3.304179	-1.019528	-1.736042
F	0.188994	0.288019	3.098073
F	-0.571024	-3.387343	0.298864

59
TS-1_L43 Total energy: -4107.46529164 Hartree imaginary mode 1049.9780 i cm-1
C	-3.703513	-2.738979	0.524272
O	-2.470011	-2.900116	0.295586
O	-4.283643	-1.601207	0.576729
C	-4.551943	-3.963878	0.769471
H	-3.998912	-4.873478	0.532047
H	-4.843270	-3.983215	1.825725
H	-5.467188	-3.909372	0.173401
Pd	-1.053538	-1.295332	0.067687
C	0.823210	-3.261063	-0.933083
O	0.344905	-2.964891	-2.039435
O	0.466016	-2.736769	0.200772
C	1.948868	-4.276070	-0.809652
C	-3.017784	2.236515	-1.194165
C	-2.812556	0.842276	-1.243120
C	-2.514197	0.234352	-0.014118
C	1.569527	0.679442	1.633756
C	3.166660	1.061313	3.874384
C	2.944918	0.364322	1.565307
C	0.994690	1.161933	2.805426
C	1.800439	1.357986	3.932352
C	3.739423	0.563142	2.701105
C	0.440907	1.996696	-0.938587
C	0.073318	4.399794	-2.313580
C	0.534356	3.210618	-0.253234
C	0.163308	1.981604	-2.310265
C	-0.014418	3.182848	-2.997833
C	0.344963	4.411857	-0.943028
C	2.415644	-0.298752	-0.725501
C	5.027941	-1.020999	-1.321009
C	2.711575	-0.781695	-1.994779
C	3.411284	-0.166367	0.265510
C	4.725524	-0.536934	-0.045328
C	4.029510	-1.144059	-2.293819
As	0.704199	0.296661	-0.049964
H	2.894658	-3.732849	-0.697653
H	1.818823	-4.905306	0.075199
H	2.005516	-4.895909	-1.707056
H	3.789389	1.211430	4.751373
H	-0.066629	1.379852	2.848657
H	1.363224	1.736606	4.851307
H	4.799095	0.329063	2.676518
H	-0.072017	5.334755	-2.846874
H	0.747930	3.226475	0.810198
H	0.075358	1.037155	-2.838857
H	-0.228159	3.168197	-4.062591
H	0.410978	5.354605	-0.407717
H	6.048622	-1.308673	-1.555482
H	1.929046	-0.903566	-2.734102
H	5.511843	-0.449899	0.698157
H	4.273371	-1.529212	-3.279358
H	-3.394787	-0.681989	0.301058
H	-2.903865	0.257308	-2.153245
H	-3.268463	2.848991	-2.053105
S	-2.471404	1.518812	1.212167
C	-2.863325	2.766137	0.075805
C	-3.033552	4.191353	0.493785
H	-2.202857	4.528431	1.121694
H	-3.084054	4.835562	-0.387947
H	-3.957806	4.323025	1.069540

32
L2_Ni(CO)3 Total energy: -3434.00619162 Hartree
Ni	-2.160748	0.081069	-0.041869
C	-2.681054	-1.658502	-0.148339
O	-3.029120	-2.739201	-0.215878
C	-2.596712	1.035688	-1.520590
O	-2.886795	1.641211	-2.440209
C	-2.659183	0.884364	1.502580
O	-2.988886	1.383824	2.471822
As	0.220904	0.011675	-0.006290
C	1.006880	-0.548211	1.664585
C	0.399979	-0.858718	2.843319
O	2.360861	-0.694533	1.789087
C	1.440138	-1.215096	3.755132
H	-0.660073	-0.836316	3.031751
C	2.601452	-1.098249	3.063226
H	1.334374	-1.518941	4.782802
H	3.634057	-1.259564	3.320361
C	1.116414	1.682247	-0.347759
C	0.573935	2.906543	-0.590876
O	2.483017	1.775333	-0.346982
C	1.666093	3.813069	-0.753187
H	-0.478416	3.128852	-0.645717
C	2.793090	3.075484	-0.594931
H	1.615068	4.869048	-0.957650
H	3.842486	3.312550	-0.625780
C	1.148911	-1.125251	-1.262465
C	2.239852	-0.983616	-2.062500
O	0.592753	-2.362038	-1.451374
C	2.370130	-2.207958	-2.788862
H	2.875005	-0.116685	-2.113043
C	1.351820	-3.003789	-2.378093
H	3.123104	-2.457692	-3.517290
H	1.040406	-4.001269	-2.634704

47
L3_Ni(CO)3 Total energy: -3669.22244475 Hartree
Ni	0.000329	-0.000301	2.674509
C	0.834834	1.558548	3.084499
O	1.361650	2.542663	3.307022
C	0.934011	-1.501977	3.083836
O	1.523505	-2.450003	3.305816
C	-1.766319	-0.057410	3.086918
O	-2.881684	-0.093401	3.310967
As	-0.001494	0.000002	0.273912
C	0.794739	1.486795	-0.560064
C	1.348040	2.518479	-0.863996
C	0.888035	-1.432981	-0.560026
C	1.506271	-2.427092	-0.863999
C	-1.687513	-0.053961	-0.559473
C	-2.857567	-0.091545	-0.863544
C	-4.234274	-0.135674	-1.217935
C	-4.628178	-0.147257	-2.563427
C	-5.214754	-0.168126	-0.215099
C	-5.974238	-0.190251	-2.894688
H	-3.871500	-0.122285	-3.336171
C	-6.558103	-0.211015	-0.556678
H	-4.910033	-0.159189	0.823143
C	-6.941434	-0.222172	-1.894563
H	-6.270152	-0.198899	-3.935945
H	-7.308437	-0.235783	0.223166
H	-7.991156	-0.255687	-2.157079
C	1.999130	3.732504	-1.217659
C	2.189281	4.078747	-2.562864
C	2.458986	4.598302	-0.214138
C	2.825843	5.265828	-2.893169
H	1.834356	3.410624	-3.336146
C	3.094256	5.782989	-0.554773
H	2.311922	4.330422	0.823890
C	3.279373	6.119920	-1.892386
H	2.968767	5.525927	-3.934218
H	3.446094	6.445570	0.225593
H	3.775808	7.045640	-2.154183
C	2.233899	-3.596835	-1.217749
C	2.750316	-4.430309	-0.214396
C	2.444151	-3.930974	-2.563028
C	3.460640	-5.571522	-0.555244
H	2.587740	-4.171748	0.823677
C	3.155839	-5.074534	-2.893560
H	2.045642	-3.287753	-3.336187
C	3.665278	-5.896687	-1.892929
H	3.855862	-6.209321	0.225003
H	3.313848	-5.325543	-3.934660
H	4.220315	-6.788458	-2.154899

41
L5_Ni(CO)3 Total energy: -3738.52696111 Hartree
Ni	1.861843	-1.503721	-0.094887
C	2.605820	-1.288225	-1.729770
O	3.081567	-1.158020	-2.757261
C	1.171704	-3.155879	0.196055
O	0.754755	-4.200096	0.374224
C	2.939704	-0.952422	1.260671
O	3.626123	-0.628209	2.107907
As	0.011815	0.017214	-0.049536
C	0.422093	1.838702	-0.642033
C	1.389123	2.563182	0.043209
C	-0.100063	2.409902	-1.802977
C	1.830715	3.808320	-0.363475
C	0.328285	3.657913	-2.239642
H	-0.845301	1.874773	-2.375366
C	1.290671	4.357642	-1.520079
H	2.582798	4.320663	0.220857
H	-0.091377	4.082637	-3.142009
C	-1.469234	-0.470104	-1.231851
C	-2.686059	0.198879	-1.281786
C	-1.312130	-1.587102	-2.052376
C	-3.725207	-0.204145	-2.101175
C	-2.337361	-2.012086	-2.888350
H	-0.372974	-2.125836	-2.021913
C	-3.543633	-1.320712	-2.909393
H	-4.650701	0.355596	-2.095689
H	-2.196011	-2.881905	-3.515924
C	-0.931981	0.334456	1.639179
C	-1.432402	-0.765759	2.321748
C	-1.090846	1.585683	2.231684
C	-2.066752	-0.667870	3.546103
C	-1.721608	1.714636	3.462916
H	-0.729979	2.469368	1.724022
C	-2.207665	0.589494	4.120313
H	-2.436748	-1.564471	4.024427
H	-1.835784	2.695042	3.906343
H	-4.348686	-1.648213	-3.554462
H	-2.699677	0.687434	5.079237
H	1.625003	5.330097	-1.857166
F	1.922361	2.034121	1.168944
F	-1.309246	-1.992847	1.763148
F	-2.873189	1.294782	-0.515829

50
L8_Ni(CO)3 Total energy: -3558.68651567 Hartree
Ni	1.947163	-1.489525	0.837164
C	2.472843	-0.655100	2.356361
O	2.798139	-0.128801	3.313202
C	3.183404	-1.416920	-0.484091
O	3.960740	-1.357290	-1.315274
C	1.287492	-3.152819	1.121866
O	0.870638	-4.198949	1.294873
As	0.101159	-0.207478	0.027216
C	-0.930149	0.766882	1.374459
C	0.545459	1.205497	-1.251100
C	-1.295487	-1.194238	-0.922785
C	-1.825551	0.806209	3.606984
H	-1.948680	0.340874	4.577040
C	-1.080479	0.167733	2.622890
H	-0.613811	-0.788435	2.827010
C	-2.406447	2.042263	3.351990
H	-2.982818	2.534248	4.127133
C	-2.252545	2.664942	2.112296
C	-0.297692	1.581870	-2.294323
H	-1.244829	1.080355	-2.444624
C	0.089725	2.607493	-3.149482
H	-0.561981	2.905394	-3.961749
C	1.308106	3.251183	-2.968542
H	1.598262	4.049118	-3.642290
C	2.169067	2.879300	-1.935112
C	1.769456	1.848990	-1.084386
H	2.430402	1.536918	-0.282720
C	-1.510957	2.009321	1.128899
C	-0.900433	-2.293932	-1.680914
H	0.141625	-2.588830	-1.709424
C	-1.850762	-3.014710	-2.394026
H	-1.546533	-3.867239	-2.988435
C	-3.189990	-2.648830	-2.340744
H	-3.924493	-3.219476	-2.897462
C	-3.605892	-1.559267	-1.573830
C	-2.641224	-0.837205	-0.870444
H	-2.951916	0.010126	-0.270945
H	-1.384376	2.482561	0.162534
C	3.511305	3.539511	-1.763382
H	4.284681	2.987100	-2.304498
H	3.506245	4.560174	-2.148205
H	3.807929	3.571223	-0.714131
C	-2.847527	4.023910	1.852252
H	-3.829111	4.124313	2.318783
H	-2.209617	4.811381	2.263360
H	-2.956204	4.214257	0.783973
C	-5.063354	-1.190512	-1.483337
H	-5.576357	-1.816375	-0.747670
H	-5.193977	-0.151757	-1.177936
H	-5.569612	-1.331574	-2.439844

41
L9_Ni(CO)3 Total energy: -4819.56439994 Hartree
Ni	1.797091	-1.907003	1.051131
C	2.439362	-1.047744	2.514333
O	2.836656	-0.513689	3.437778
C	3.045434	-2.147130	-0.243351
O	3.830287	-2.296272	-1.054190
C	0.890620	-3.423730	1.456629
O	0.322917	-4.378995	1.705367
As	0.182703	-0.430476	0.107256
C	-0.749111	0.756200	1.355864
C	0.847114	0.837827	-1.229529
C	-1.313945	-1.264360	-0.841962
C	-1.668925	1.055538	3.563342
H	-1.861228	0.676392	4.558806
C	-0.995947	0.267677	2.637724
H	-0.653964	-0.721953	2.914621
C	-2.091031	2.335549	3.224376
H	-2.609990	2.958729	3.939088
C	-1.829403	2.815639	1.947382
C	0.087607	1.286228	-2.308196
H	-0.921743	0.926521	-2.457117
C	0.633624	2.197689	-3.205735
H	0.045588	2.546411	-4.045151
C	1.930648	2.666111	-3.037811
H	2.361866	3.373378	-3.732324
C	2.680159	2.206632	-1.961405
C	2.152946	1.292894	-1.059035
H	2.761424	0.934576	-0.238804
C	-1.161604	2.039989	1.007597
C	-1.063852	-2.469519	-1.495786
H	-0.079048	-2.917423	-1.445557
C	-2.081137	-3.101875	-2.200084
H	-1.887162	-4.038006	-2.707780
C	-3.353853	-2.545953	-2.250505
H	-4.153894	-3.033078	-2.790116
C	-3.593750	-1.349721	-1.585997
C	-2.587427	-0.701695	-0.880347
Cl	4.314152	2.777769	-1.744459
H	-2.808995	0.224180	-0.367867
H	-0.966823	2.446010	0.024689
Cl	-2.347497	4.424731	1.510746
Cl	-5.190056	-0.643664	-1.635714

59
L10_Ni(CO)3 Total energy: -3676.69117998 Hartree
Ni	-0.042858	-0.033374	2.688852
C	0.383162	1.655568	3.183556
O	0.643325	2.723440	3.485135
C	1.199964	-1.262006	3.162385
O	1.990443	-2.030786	3.450787
C	-1.734494	-0.509406	3.125085
O	-2.799213	-0.817875	3.390168
As	-0.004505	-0.004193	0.297570
C	-0.325715	1.731793	-0.544447
C	1.670247	-0.567428	-0.541149
C	-1.318225	-1.145024	-0.595532
C	-1.504682	3.844698	-0.449545
C	-1.206866	2.594494	0.095861
H	-1.664091	2.298974	1.033955
C	-0.892257	4.206390	-1.646041
H	-1.113972	5.175871	-2.080214
C	0.005994	3.361062	-2.301327
C	1.716276	-1.234628	-1.764522
H	0.798446	-1.479337	-2.284837
C	2.938395	-1.597112	-2.325094
C	4.110569	-1.276854	-1.636289
H	5.066536	-1.554570	-2.068214
C	4.087584	-0.618767	-0.409972
C	2.848955	-0.269705	0.131567
H	2.808803	0.233033	1.091789
C	0.282810	2.117919	-1.737950
C	-1.657705	-2.336317	0.033918
H	-1.214776	-2.584122	0.992454
C	-2.571428	-3.216350	-0.549029
C	-3.136814	-2.867208	-1.772162
H	-3.848823	-3.542046	-2.236051
C	-2.820241	-1.669678	-2.417559
C	-1.903402	-0.811162	-1.816156
H	-1.650419	0.122837	-2.302681
H	0.980167	1.452966	-2.232429
C	5.357223	-0.310705	0.339112
H	5.466148	-0.971412	1.203306
H	6.236730	-0.440058	-0.292183
H	5.355369	0.714291	0.714857
C	3.003078	-2.333337	-3.637860
H	3.332960	-3.365164	-3.490581
H	2.029180	-2.362858	-4.126955
H	3.712635	-1.862003	-4.321448
C	0.668541	3.798861	-3.581528
H	-0.066093	4.165064	-4.302121
H	1.373949	4.613389	-3.397030
H	1.219880	2.980659	-4.045303
C	-2.443249	4.780624	0.265452
H	-1.964702	5.204790	1.152213
H	-2.749978	5.607773	-0.375300
H	-3.341335	4.259000	0.601762
C	-3.473908	-1.313952	-3.727415
H	-3.418210	-2.143326	-4.435859
H	-4.532566	-1.081539	-3.584395
H	-3.002281	-0.444164	-4.185263
C	-2.949479	-4.493674	0.153512
H	-3.597482	-4.286673	1.009398
H	-3.482741	-5.174047	-0.510994
H	-2.067077	-5.011280	0.534510

113
L11_Ni(CO)3 Total energy: -4384.65292688 Hartree
Ni	-0.061625	-0.058757	-3.390463
C	-1.227977	-1.375573	-3.818365
O	-1.973504	-2.198615	-4.075553
C	1.640627	-0.412297	-3.893925
O	2.713082	-0.647774	-4.200366
C	-0.625997	1.593432	-3.868283
O	-0.968332	2.642024	-4.156130
As	-0.015918	-0.023304	-1.004172
C	-1.635825	-0.626523	-0.087430
C	1.356348	-1.109816	-0.131153
C	0.276521	1.714286	-0.156676
C	-4.051822	-0.806215	-0.124265
C	-2.843867	-0.464967	-0.744639
H	-2.843478	-0.072279	-1.753633
C	-3.991830	-1.300911	1.174943
H	-4.910297	-1.561994	1.678500
C	-2.783570	-1.481189	1.863038
C	1.862855	-0.787400	1.127990
H	1.536648	0.122419	1.606215
C	2.773607	-1.623641	1.760676
C	3.182571	-2.780256	1.081300
H	3.895319	-3.431003	1.564840
C	2.713830	-3.115477	-0.185381
C	1.783831	-2.254852	-0.781590
H	1.390022	-2.477313	-1.765262
C	-1.605755	-1.149237	1.205627
C	1.015209	2.656422	-0.852537
H	1.347139	2.425570	-1.857023
C	1.325337	3.894359	-0.277414
C	0.871773	4.135567	1.016625
H	1.105342	5.078788	1.486456
C	0.116933	3.203532	1.742548
C	-0.184865	1.994126	1.129216
H	-0.776256	1.254682	1.645253
H	-0.654505	-1.286632	1.694083
C	3.173596	-4.366933	-0.944024
C	3.321105	-1.323321	3.162288
C	-2.793289	-2.014072	3.301717
C	-5.368231	-0.625549	-0.890839
C	-0.336949	3.531198	3.171318
C	2.124718	4.920958	-1.090600
C	-6.593014	-1.027989	-0.057637
H	-7.500230	-0.880149	-0.646150
H	-6.557203	-2.079628	0.233439
H	-6.684388	-0.423082	0.846834
C	-5.337684	-1.501585	-2.160083
H	-4.511702	-1.234999	-2.819481
H	-5.227152	-2.556142	-1.900400
H	-6.266709	-1.383576	-2.722813
C	-5.525446	0.854970	-1.293624
H	-5.544279	1.497276	-0.410810
H	-4.708893	1.189958	-1.933723
H	-6.459218	1.000198	-1.841785
C	-3.457037	-3.405193	3.331782
H	-3.471482	-3.796978	4.351624
H	-4.486608	-3.369172	2.974017
H	-2.908278	-4.108953	2.702975
C	-3.589402	-1.043205	4.197410
H	-4.621881	-0.938245	3.862508
H	-3.607731	-1.406280	5.227767
H	-3.132714	-0.051339	4.193381
C	-1.376947	-2.144167	3.882732
H	-0.760849	-2.833656	3.302816
H	-0.865595	-1.180181	3.920440
H	-1.432854	-2.527399	4.903226
C	4.856834	-1.203154	3.101901
H	5.260176	-0.989362	4.094565
H	5.320747	-2.123342	2.745118
H	5.154959	-0.395478	2.430633
C	2.759125	-0.014121	3.737911
H	3.010324	0.845645	3.114111
H	1.673109	-0.052145	3.844038
H	3.180417	0.160881	4.729486
C	2.930939	-2.471354	4.115612
H	3.338653	-3.427372	3.785385
H	3.311226	-2.275308	5.120962
H	1.845398	-2.571955	4.175102
C	3.839603	-3.938122	-2.267613
H	4.170815	-4.816986	-2.825824
H	3.156227	-3.376175	-2.904264
H	4.709548	-3.306752	-2.076941
C	4.184381	-5.200634	-0.144441
H	4.477529	-6.076376	-0.726142
H	5.091042	-4.634308	0.077392
H	3.761398	-5.556612	0.797203
C	1.951122	-5.256089	-1.250240
H	1.458862	-5.569791	-0.327464
H	1.214183	-4.735532	-1.862354
H	2.261970	-6.151660	-1.793206
C	-1.138899	2.382993	3.805650
H	-2.043516	2.155619	3.238547
H	-0.545637	1.469564	3.881434
H	-1.442665	2.663138	4.815979
C	0.901948	3.790477	4.052467
H	1.503315	4.618069	3.674998
H	0.595794	4.037532	5.071789
H	1.539060	2.904343	4.092844
C	-1.227779	4.790456	3.150423
H	-1.574699	5.025925	4.159314
H	-0.689016	5.659475	2.770957
H	-2.102338	4.635118	2.515606
C	3.466447	4.300872	-1.531000
H	4.062344	4.007097	-0.664253
H	3.324248	3.417351	-2.153430
H	4.041696	5.025962	-2.111189
C	2.429147	6.198355	-0.293520
H	3.006319	6.886661	-0.913670
H	1.517294	6.716772	0.008972
H	3.018152	5.985830	0.601110
C	1.308088	5.309494	-2.340551
H	1.092824	4.444689	-2.968381
H	0.354580	5.759311	-2.056168
H	1.862464	6.033463	-2.942590

101
L12_Ni(CO)3 Total energy: -4827.5804 Hartree
Ni	2.0695810	2.7032280	1.2099900
C	0.9882900	3.6375020	2.3239940
O	0.2970500	4.2256870	3.0131580
C	2.5639480	3.6369260	-0.2618030
O	2.8789640	4.2124430	-1.1935700
C	3.4614620	1.9087980	2.0557160
O	4.3289290	1.4018040	2.5932090
As	0.7269800	0.9124550	0.3965300
C	-0.1200930	-0.2305880	1.7448550
C	-0.8249500	1.4070020	-0.6933080
C	1.6147190	-0.4036320	-0.7491460
C	-0.0406000	-1.1514890	3.9848640
C	0.4792860	-0.3087660	2.9964050
H	1.3390550	0.3105130	3.2182480
C	-1.1742620	-1.9116050	3.6853050
H	-1.5795330	-2.5726840	4.4402140
C	-1.7978820	-1.8371270	2.4382410
C	-1.4652690	0.5063870	-1.5368400
H	-1.0447480	-0.4736640	-1.7115600
C	-2.6524600	0.8548230	-2.1842080
C	-3.1524090	2.1472620	-2.0117220
H	-4.0919700	2.4147250	-2.4778780
C	-2.4999580	3.0834080	-1.2051530
C	-1.3328350	2.6912610	-0.5403510
H	-0.8059570	3.4025440	0.0828100
C	-1.2600260	-0.9780190	1.4777530
C	2.7689970	0.0045010	-1.4067870
H	3.1788730	0.9860990	-1.2060350
C	3.4252170	-0.8510990	-2.2976270
C	2.8865290	-2.1213350	-2.5167150
H	3.3482650	-2.7716950	-3.2483120
C	1.7341880	-2.5534620	-1.8567330
C	1.1153510	-1.6849430	-0.9541400
H	0.2538940	-2.0331170	-0.4013600
H	-1.7356590	-0.9154830	0.5107730
C	1.1498500	-3.8881780	-2.1207150
C	1.9593770	-5.0202240	-2.2577420
C	-0.2359540	-4.0442060	-2.2409390
C	1.4015980	-6.2686840	-2.5014190
H	3.0323130	-4.9237730	-2.1483210
C	-0.7937740	-5.2915430	-2.4859590
H	-0.8810350	-3.1776100	-2.1712520
C	0.0226720	-6.4098160	-2.6156980
H	2.0449370	-7.1346940	-2.5947160
H	-1.8678260	-5.3872720	-2.5843050
H	-0.4114980	-7.3831040	-2.8059010
C	4.6526960	-0.4094390	-2.9986030
C	5.7143790	-1.2944470	-3.2158050
C	4.7835800	0.9070850	-3.4550450
C	6.8676980	-0.8783320	-3.8677030
H	5.6458530	-2.3101550	-2.8472270
C	5.9364050	1.3233760	-4.1074090
H	3.9680160	1.6054720	-3.3169090
C	6.9835770	0.4326110	-4.3168680
H	7.6812970	-1.5771520	-4.0169910
H	6.0136880	2.3448950	-4.4579070
H	7.8828230	0.7576750	-4.8244450
C	-3.3747160	-0.1540720	-2.9925230
C	-3.9601600	0.1767260	-4.2183240
C	-3.4910150	-1.4723680	-2.5353250
C	-4.6329760	-0.7809510	-4.9665570
H	-3.8658560	1.1865170	-4.5976960
C	-4.1658290	-2.4292250	-3.2812290
H	-3.0780840	-1.7453210	-1.5725650
C	-4.7379230	-2.0878200	-4.5019820
H	-5.0700680	-0.5076590	-5.9187800
H	-4.2534610	-3.4392250	-2.9006060
H	-5.2624450	-2.8331130	-5.0861710
C	-3.0378270	4.4528600	-1.0364210
C	-2.9858450	5.0960490	0.2054950
C	-3.6057660	5.1394970	-2.1150870
C	-3.4864730	6.3815140	0.3629930
H	-2.5692220	4.5784310	1.0601870
C	-4.1058070	6.4254190	-1.9580540
H	-3.6315320	4.6714970	-3.0910850
C	-4.0488550	7.0518870	-0.7178800
H	-3.4419120	6.8577770	1.3343180
H	-4.5324580	6.9426400	-2.8083550
H	-4.4378970	8.0546350	-0.5951420
C	-2.9802520	-2.6637930	2.1013680
C	-4.0049880	-2.1510370	1.2964960
C	-3.0850860	-3.9871090	2.5425220
C	-5.0924800	-2.9365250	0.9386430
H	-3.9594710	-1.1224630	0.9617480
C	-4.1749900	-4.7719730	2.1884190
H	-2.2915660	-4.4142830	3.1424060
C	-5.1821900	-4.2514330	1.3830170
H	-5.8722650	-2.5176190	0.3151360
H	-4.2311670	-5.7969720	2.5330250
H	-6.0297870	-4.8647510	1.1047610
C	0.5968410	-1.2250150	5.3199290
C	-0.1751820	-1.3203010	6.4828550
C	1.9899590	-1.1945790	5.4494440
C	0.4252620	-1.3843700	7.7334120
H	-1.2552930	-1.3168690	6.4084330
C	2.5904980	-1.2595100	6.6996820
H	2.6088190	-1.1401770	4.5628150
C	1.8108650	-1.3550070	7.8472690
H	-0.1911310	-1.4477520	8.6214440
H	3.6703550	-1.2408730	6.7763780
H	2.2790750	-1.4040400	8.8221110

41
L13_Ni(CO)3 Total energy: -4036.36906090 Hartree
Ni	-0.007641	0.013673	2.676741
C	1.145390	1.329933	3.160855
O	1.863093	2.157740	3.467857
C	0.551630	-1.639970	3.176047
O	0.906910	-2.673440	3.492764
C	-1.723417	0.359357	3.159532
O	-2.798665	0.570554	3.465890
As	-0.001322	0.000885	0.299152
C	0.348470	1.714240	-0.586169
C	1.315695	-1.162653	-0.568556
C	-1.659890	-0.561653	-0.580730
C	0.095556	4.088130	-0.532013
C	-0.117949	2.856320	0.061857
H	-0.627190	2.803978	1.015010
C	0.763658	4.231088	-1.736400
H	0.928141	5.202683	-2.178548
C	1.219858	3.073752	-2.342941
C	1.074082	-1.807208	-1.779641
H	0.136726	-1.712339	-2.309387
C	2.073726	-2.605055	-2.311830
C	3.298483	-2.785641	-1.693227
H	4.061747	-3.415781	-2.125537
C	3.497658	-2.129817	-0.490050
C	2.532162	-1.326315	0.091261
H	2.732803	-0.854345	1.043941
C	1.028210	1.814629	-1.797965
C	-2.418388	-1.526730	0.078859
H	-2.120368	-1.929842	1.037630
C	-3.592073	-1.963117	-0.510871
C	-4.047233	-1.471041	-1.722506
H	-4.970932	-1.818386	-2.161452
C	-3.270180	-0.507050	-2.340819
C	-2.083923	-0.038480	-1.800197
H	-1.526143	0.720778	-2.330037
H	1.415054	0.949847	-2.318440
F	1.848405	-3.233246	-3.479827
F	4.674989	-2.290858	0.138219
F	-3.688742	-0.005913	-3.516945
F	-4.328504	-2.895792	0.117285
F	-0.353706	5.194699	0.084819
F	1.877324	3.180691	-3.511661

50
L19_Ni(CO)3 Total energy: -1664.15791172 Hartree
Ni	1.140675	-1.895645	-0.399045
C	2.358866	-1.456351	-1.670612
O	3.112636	-1.159360	-2.471918
C	0.032606	-3.221732	-0.948282
O	-0.643986	-4.077153	-1.280694
C	1.840044	-2.286703	1.227006
O	2.252016	-2.515693	2.264567
C	0.939682	1.593972	-0.515925
C	2.236040	1.820359	-0.000045
C	0.427497	2.479819	-1.469682
C	2.940100	2.939792	-0.446261
C	1.153269	3.579062	-1.907784
H	-0.553335	2.307934	-1.888099
C	2.416971	3.814497	-1.388563
H	3.930394	3.121504	-0.045805
H	0.727165	4.244269	-2.647916
C	-1.584332	0.248929	-1.054240
C	-2.664040	1.124434	-0.802295
C	-1.640954	-0.594010	-2.168252
C	-3.765680	1.071351	-1.659604
C	-2.737582	-0.616707	-3.017270
H	-0.801513	-1.244722	-2.368363
C	-3.815559	0.213977	-2.750491
H	-4.601901	1.733682	-1.469008
H	-2.747640	-1.282047	-3.870794
C	-0.561046	0.375493	1.693486
C	-1.383766	-0.569433	2.342448
C	-0.131328	1.501473	2.400786
C	-1.734278	-0.339769	3.673984
C	-0.484765	1.705170	3.726485
H	0.472647	2.247570	1.903776
C	-1.292531	0.777554	4.368928
H	-2.370140	-1.060312	4.174489
H	-0.136211	2.587843	4.247392
H	-4.688458	0.205430	-3.391201
H	-1.580519	0.921552	5.402625
H	2.996337	4.668852	-1.715137
P	-0.038723	0.098681	-0.052254
C	2.913199	0.903557	0.984857
H	3.248677	-0.007927	0.488943
H	3.784713	1.389901	1.422454
H	2.259403	0.595299	1.798958
C	-2.690951	2.131544	0.318063
H	-3.484356	2.859371	0.149018
H	-2.869482	1.657810	1.284186
H	-1.749406	2.672620	0.398813
C	-1.909752	-1.801244	1.656859
H	-2.492553	-1.555361	0.767352
H	-1.091104	-2.442750	1.329069
H	-2.546351	-2.375232	2.329091

65
L20_Ni(CO)3 Total energy: -3842.76253614 Hartree
Ni	-0.012213	-0.088002	3.010978
C	-1.757669	-0.254220	3.455463
O	-2.860439	-0.364508	3.724467
C	0.720019	1.483845	3.526160
O	1.177844	2.479652	3.841247
C	0.987822	-1.530006	3.450612
O	1.624333	-2.437651	3.717948
As	0.010206	-0.027042	0.618940
C	-1.408796	-1.026728	-0.264691
C	-0.152874	1.740243	-0.182893
C	1.614301	-0.731377	-0.231299
C	-2.877490	-2.955210	-0.233226
H	-3.211764	-3.840193	0.286585
C	-1.879760	-2.188596	0.344445
H	-1.469442	-2.498090	1.298926
C	-3.456230	-2.584438	-1.464778
C	-2.994163	-1.392509	-2.059707
C	0.444151	2.097010	-1.390051
H	1.052435	1.379387	-1.926871
C	0.284291	3.365675	-1.925440
H	0.767122	3.591011	-2.864501
C	-0.481434	4.345723	-1.260614
C	-1.085570	3.973509	-0.041631
C	-0.911867	2.702927	0.480342
H	-1.375924	2.459862	1.429450
C	-1.990933	-0.639262	-1.469521
C	2.835196	-0.576577	0.423097
H	2.867085	-0.090597	1.391626
C	4.017310	-1.035768	-0.132427
H	4.935424	-0.886030	0.415217
C	4.024531	-1.696739	-1.378485
C	2.785165	-1.849063	-2.033881
C	1.611721	-1.379153	-1.464704
H	0.679870	-1.529836	-1.995862
H	-1.672026	0.274072	-1.956582
H	-1.686792	4.679116	0.511475
H	2.728776	-2.343241	-2.992185
H	-3.421124	-1.041169	-2.986997
N	-0.622251	5.620216	-1.773613
N	5.193881	-2.186299	-1.926152
N	-4.435539	-3.356059	-2.061567
C	-1.564390	6.537599	-1.163211
H	-1.527096	7.489971	-1.687068
H	-2.597197	6.166257	-1.198192
H	-1.309636	6.727670	-0.117728
C	-0.150357	5.908615	-3.113146
H	-0.330965	6.957151	-3.338459
H	0.925177	5.734717	-3.199429
H	-0.653789	5.301450	-3.877448
C	6.465817	-1.848678	-1.317942
H	7.267095	-2.331513	-1.872582
H	6.655696	-0.767174	-1.311266
H	6.518068	-2.206514	-0.286731
C	5.192179	-2.689232	-3.285272
H	6.189025	-3.043641	-3.537255
H	4.506304	-3.533216	-3.393728
H	4.904709	-1.923211	-4.017928
C	-5.158911	-2.831685	-3.203279
H	-5.869021	-3.578846	-3.550495
H	-5.713257	-1.913256	-2.967433
H	-4.481358	-2.613385	-4.032076
C	-5.037966	-4.444776	-1.316524
H	-5.765117	-4.950393	-1.947920
H	-4.288180	-5.183324	-1.023926
H	-5.550021	-4.102306	-0.407407

32
L29_Ni(CO)3 Total energy: -1539.48852760 Hartree
Ni	-1.988562	0.119850	-0.023403
C	-2.548586	-1.604819	0.128924
O	-2.895268	-2.684315	0.225268
C	-2.432445	0.844831	-1.628499
O	-2.702890	1.304202	-2.634745
C	-2.478575	1.154914	1.381461
O	-2.775567	1.807284	2.267335
C	0.958014	-0.625441	1.534748
C	0.328426	-0.975838	2.692421
O	2.306998	-0.838371	1.666477
C	1.340074	-1.425206	3.591331
H	-0.732390	-0.919205	2.867116
C	2.513304	-1.320334	2.915515
H	1.210470	-1.781334	4.599221
H	3.534522	-1.542237	3.173858
C	1.094831	1.595668	-0.239542
C	0.551167	2.830910	-0.429963
O	2.464685	1.699487	-0.218911
C	1.637574	3.748861	-0.536275
H	-0.502382	3.045827	-0.484277
C	2.767244	3.008775	-0.399983
H	1.583242	4.813217	-0.689781
H	3.815243	3.254739	-0.406388
C	1.051995	-1.004131	-1.263323
C	2.052415	-0.814780	-2.168114
O	0.516566	-2.255729	-1.427437
C	2.142963	-2.017033	-2.933600
H	2.655843	0.070728	-2.262766
C	1.195735	-2.852775	-2.439357
H	2.824276	-2.227485	-3.740640
H	0.890965	-3.854959	-2.685679
P	0.269263	0.017521	0.001751

50
L30_Ni(CO)3 Total energy: -1664.1579 Hartree
Ni	1.1406751	-1.8956448	-0.3990448
C	2.3588661	-1.4563514	-1.6706125
O	3.1126365	-1.1593598	-2.4719180
C	0.0326062	-3.2217319	-0.9482825
O	-0.6439865	-4.0771533	-1.2806937
C	1.8400437	-2.2867032	1.2270058
O	2.2520159	-2.5156936	2.2645673
C	0.9396818	1.5939723	-0.5159250
C	2.2360400	1.8203592	-0.0000445
C	0.4274971	2.4798190	-1.4696818
C	2.9400998	2.9397921	-0.4462610
C	1.1532689	3.5790621	-1.9077845
H	-0.5533346	2.3079339	-1.8880989
C	2.4169713	3.8144972	-1.3885635
H	3.9303941	3.1215042	-0.0458055
H	0.7271649	4.2442691	-2.6479167
C	-1.5843319	0.2489290	-1.0542404
C	-2.6640400	1.1244344	-0.8022947
C	-1.6409540	-0.5940104	-2.1682526
C	-3.7656799	1.0713515	-1.6596046
C	-2.7375822	-0.6167068	-3.0172703
H	-0.8015130	-1.2447223	-2.3683633
C	-3.8155598	0.2139771	-2.7504909
H	-4.6019015	1.7336816	-1.4690084
H	-2.7476401	-1.2820470	-3.8707945
C	-0.5610463	0.3754931	1.6934863
C	-1.3837665	-0.5694327	2.3424485
C	-0.1313281	1.5014735	2.4007867
C	-1.7342783	-0.3397694	3.6739841
C	-0.4847652	1.7051699	3.7264849
H	0.4726474	2.2475698	1.9037766
C	-1.2925313	0.7775538	4.3689283
H	-2.3701405	-1.0603124	4.1744892
H	-0.1362114	2.5878433	4.2473921
H	-4.6884586	0.2054305	-3.3912014
H	-1.5805191	0.9215523	5.4026256
H	2.9963370	4.6688520	-1.7151372
P	-0.0387227	0.0986805	-0.0522538
C	2.9131994	0.9035570	0.9848568
H	3.2486771	-0.0079265	0.4889426
H	3.7847136	1.3899016	1.4224545
H	2.2594033	0.5952990	1.7989580
C	-2.6909510	2.1315446	0.3180635
H	-3.4843563	2.8593715	0.1490185
H	-2.8694822	1.6578104	1.2841864
H	-1.7494066	2.6726201	0.3988134
C	-1.9097522	-1.8012443	1.6568593
H	-2.4925535	-1.5553611	0.7673517
H	-1.0911043	-2.4427505	1.3290689
H	-2.5463509	-2.3752320	2.3290914

44
L31_Ni(CO)3 Total energy: -1771.98856623 Hartree
Ni	-1.208259	0.996614	1.353743
C	-1.708203	0.219993	2.921469
O	-2.028813	-0.288514	3.887760
C	-2.631156	1.297143	0.260319
O	-3.509385	1.490060	-0.437189
C	-0.228183	2.518500	1.588462
O	0.383646	3.467883	1.719384
P	0.091860	-0.452635	0.315545
O	0.710388	-0.018071	-1.137358
O	-0.537241	-1.886790	-0.143688
O	1.379604	-0.970613	1.134573
C	1.094567	1.296916	-1.380278
C	2.382153	1.705289	-1.062042
C	0.182722	2.168993	-1.958739
C	2.756881	3.018565	-1.322619
H	3.070325	0.997925	-0.619333
C	0.568761	3.478898	-2.215379
H	-0.813624	1.817467	-2.188973
C	1.853089	3.907168	-1.895033
H	3.757672	3.346912	-1.073119
H	-0.139032	4.166834	-2.659658
H	2.147878	4.929893	-2.090318
C	-1.806159	-1.919246	-0.718050
C	-2.891905	-2.251162	0.079728
C	-1.960971	-1.634958	-2.068130
C	-4.159090	-2.297042	-0.488313
H	-2.732409	-2.459002	1.128826
C	-3.234250	-1.681750	-2.624693
H	-1.092138	-1.375518	-2.656721
C	-4.333493	-2.009305	-1.838240
H	-5.011950	-2.550061	0.128226
H	-3.365604	-1.457926	-3.675598
H	-5.322935	-2.039765	-2.275356
C	2.543439	-1.563550	0.656707
C	2.535521	-2.572154	-0.298251
C	3.733165	-1.107525	1.209773
C	3.747815	-3.118162	-0.706492
H	1.600565	-2.919745	-0.710556
C	4.936129	-1.666075	0.796456
H	3.698409	-0.323980	1.954795
C	4.947895	-2.670708	-0.165619
H	3.748596	-3.902346	-1.452846
H	5.864297	-1.313119	1.227547
H	5.885379	-3.103828	-0.488959

41
L32_Ni(CO)3 Total energy: -2925.04229856 Hartree
Ni	0.000041	-0.001302	2.659407
C	-1.577965	0.745154	3.157576
O	-2.576549	1.210762	3.446429
C	1.436350	0.991778	3.155586
O	2.339425	1.623564	3.443187
C	0.143252	-1.742046	3.154493
O	0.240164	-2.840109	3.441266
C	-1.642653	-0.255241	-0.384573
C	-2.521888	-1.138476	0.247518
C	-2.053745	0.375477	-1.560048
C	-3.773512	-1.405436	-0.286476
C	-3.309195	0.125368	-2.099657
H	-1.398148	1.074479	-2.062021
C	-4.158833	-0.768621	-1.460732
H	-4.450566	-2.089969	0.205055
H	-3.628304	0.619348	-3.006883
C	0.599265	1.549408	-0.383805
C	1.350315	1.590424	-1.559745
C	0.274548	2.752281	0.248901
C	1.761250	2.802849	-2.099214
C	0.669019	3.969832	-0.284914
H	-0.283556	2.733057	1.176714
C	1.412400	3.985471	-1.459654
H	2.348019	2.832444	-3.006812
H	0.415184	4.898303	0.207127
C	1.041584	-1.294022	-0.384772
C	2.248718	-1.609356	0.244674
C	0.699345	-1.968965	-1.557706
C	3.106685	-2.558716	-0.289607
C	1.544668	-2.930260	-2.097500
H	-0.235764	-1.754311	-2.057594
C	2.746260	-3.214426	-1.461410
H	4.040089	-2.799220	0.199786
H	1.275183	-3.456339	-3.002775
H	1.627484	0.673295	-2.062197
H	-2.226048	-1.612844	1.174946
H	2.512987	-1.113281	1.170288
Cl	3.811737	-4.417721	-2.135079
Cl	-5.734177	-1.087825	-2.134040
Cl	1.923358	5.509531	-2.132776
P	-0.000856	-0.000323	0.383500

47
L33_Ni(CO)3 Total energy: -1774.70853346 Hartree
Ni	-0.001617	-0.000958	2.494358
C	-1.717608	-0.426166	2.910808
O	-2.808851	-0.696490	3.093862
C	0.487957	1.697631	2.911523
O	0.799251	2.777835	3.094953
C	1.224489	-1.274414	2.911412
O	2.004205	-2.084225	3.094813
P	-0.000726	-0.000628	0.218359
C	-1.547944	-0.382804	-0.503005
C	1.104678	-1.149436	-0.501873
C	0.442324	1.530843	-0.501861
C	-2.687771	-0.664055	-0.796022
C	1.919153	-1.995151	-0.794396
C	0.768800	2.658712	-0.794244
C	-4.031368	-0.995606	-1.117789
C	-4.446400	-1.096856	-2.453443
C	-4.958987	-1.225611	-0.090005
C	-5.761397	-1.421298	-2.751109
H	-3.730290	-0.919283	-3.244641
C	-6.271466	-1.549420	-0.398568
H	-4.636839	-1.146927	0.939939
C	-6.675874	-1.648050	-1.726754
H	-6.074446	-1.497636	-3.784539
H	-6.981336	-1.725436	0.399449
H	-7.701586	-1.901139	-1.963097
C	2.879347	-2.991814	-1.115974
C	3.175049	-3.300396	-2.451552
C	3.543287	-3.679082	-0.088053
C	4.114947	-4.275687	-2.749031
H	2.662528	-2.769830	-3.242855
C	4.481390	-4.652503	-0.396444
H	3.313761	-3.439591	0.941866
C	4.769521	-4.953174	-1.724575
H	4.337959	-4.508431	-3.782427
H	4.989511	-5.178407	0.401655
H	5.502655	-5.713907	-1.960788
C	1.153622	3.988159	-1.115476
C	1.417477	4.906373	-0.087382
C	1.274409	4.398379	-2.450985
C	1.793447	6.204984	-0.395517
H	1.323761	4.587907	0.942453
C	1.651106	5.699470	-2.748218
H	1.070748	3.689520	-3.242426
C	1.911185	6.604692	-1.723569
H	1.995356	6.907671	0.402727
H	1.742263	6.008861	-3.781549
H	2.205037	7.619560	-1.959562

20
L34_Ni(CO)3 Total energy: -970.730581255 Hartree
Ni	-0.805278	0.000313	-0.000096
C	-1.304318	-0.664673	1.610047
O	-1.590120	-1.086707	2.630114
C	-1.303905	-1.061529	-1.381323
O	-1.589496	-1.734141	-2.256743
C	-1.301958	1.727916	-0.229168
O	-1.585883	2.822778	-0.374105
C	2.259247	1.063333	1.255909
H	1.940561	2.095584	1.108868
H	1.939453	0.749851	2.249979
H	3.348353	1.009604	1.193566
C	2.259666	0.554353	-1.549010
H	1.940048	-0.088228	-2.369772
H	1.941308	1.572562	-1.773989
H	3.348743	0.525723	-1.471453
C	2.259005	-1.620252	0.293978
H	3.348108	-1.539268	0.279296
H	1.939823	-2.009471	1.261110
H	1.939789	-2.324100	-0.475055
P	1.451944	-0.000756	0.000226

29
L35_Ni(CO)3 Total energy: -1249.97091157 Hartree
Ni	-1.952966	0.000007	-0.000060
C	-2.462837	-1.448108	-0.969005
O	-2.763153	-2.361755	-1.580161
C	-2.469079	1.562340	-0.767409
O	-2.774009	2.547917	-1.251221
C	-2.461833	-0.117500	1.738638
O	-2.761477	-0.191895	2.835513
C	1.224409	-1.415893	0.766779
H	0.928003	-1.505209	1.814502
H	0.928290	-2.342532	0.269625
C	1.226664	1.374928	0.842818
H	0.932152	2.327749	0.396789
H	0.930485	1.407656	1.893872
C	1.226882	0.045264	-1.612552
H	0.930888	-0.817074	-2.214480
H	0.932530	0.939520	-2.166783
P	0.283084	0.002183	-0.001654
N	2.682151	0.038774	-1.421284
N	2.680016	-1.249975	0.677137
N	2.681949	1.211669	0.744044
C	3.127495	1.210500	-0.655612
H	4.219287	1.224961	-0.663355
H	2.770036	2.117168	-1.146752
C	3.125599	-1.173524	-0.720380
H	2.766741	-2.051601	-1.260049
H	4.217372	-1.189230	-0.728989
C	3.125561	-0.037600	1.376509
H	2.766819	-0.065337	2.406839
H	4.217335	-0.038874	1.394238

28
L36_Ni(CO)3 Total energy: -1312.1091 Hartree
Ni	-4.1430780	-0.7275820	-0.0201460
C	-4.9964070	0.7507410	0.6156560
O	-5.5191230	1.6787870	1.0140670
C	-4.4071260	-2.1813210	1.0450930
O	-4.5605990	-3.0893760	1.7122870
C	-4.5669720	-1.0674250	-1.7587290
O	-4.8205520	-1.2777620	-2.8471770
O	-1.1942520	-0.3189840	-1.3856810
O	-1.0563130	-1.2655720	0.9342570
O	-1.5446420	1.1701890	0.5999380
C	0.6893460	0.2492420	0.0915000
C	2.1818520	0.6092490	0.1501820
H	2.3317730	1.5202290	-0.4377230
H	2.4238630	0.8747440	1.1841240
C	3.1614830	-0.4636220	-0.3306180
H	2.9920790	-0.7370870	-1.3728860
H	4.1845230	-0.0930490	-0.2539780
H	3.0996550	-1.3729660	0.2686110
C	0.2180080	-0.0092460	-1.3482980
H	0.7449670	-0.8555680	-1.7907920
H	0.3852320	0.8738010	-1.9708710
C	-0.1250960	1.4289860	0.6516560
H	0.0677400	2.3351760	0.0719720
H	0.1432000	1.6168340	1.6945910
C	0.3641290	-0.9934620	0.9351990
H	0.6737530	-0.8446270	1.9729090
H	0.8655530	-1.8794370	0.5427900
P	-1.9931250	-0.2874060	0.0318930

47
L37_Ni(CO)3 Total energy: -3519.35150175 Hartree
Ni	-0.000530	-2.189341	-1.221175
C	-1.747775	-2.585294	-1.487373
O	-2.847974	-2.827833	-1.657884
C	0.871459	-3.422580	-0.220978
O	1.415411	-4.196996	0.413498
C	0.877000	-1.749114	-2.743498
O	1.434921	-1.469754	-3.696879
As	-0.000388	-0.198506	0.099116
C	-1.538454	0.985144	-0.126537
C	0.031176	-0.456345	2.039289
C	1.503269	1.017803	-0.178875
C	-3.219772	1.871955	-1.615657
H	-3.670937	1.900093	-2.600904
C	-2.131507	1.041479	-1.387161
H	-1.748952	0.423345	-2.190943
C	-3.751404	2.660023	-0.592904
C	-3.160218	2.585335	0.668286
C	0.695975	0.404881	2.910554
H	1.240874	1.257076	2.524850
C	0.670260	0.166205	4.281074
H	1.191753	0.836931	4.952702
C	-0.018336	-0.930819	4.787051
H	-0.035069	-1.115836	5.853729
C	-0.677223	-1.795901	3.919443
C	-0.647566	-1.562430	2.549791
H	-1.145305	-2.247877	1.873898
C	-2.066213	1.759986	0.903535
C	2.740266	0.455383	-0.490842
H	2.834227	-0.619737	-0.590362
C	3.851834	1.264033	-0.683277
H	4.806646	0.809573	-0.921679
C	3.757250	2.653411	-0.583256
C	2.513227	3.206813	-0.279533
C	1.396562	2.403044	-0.079460
H	0.443214	2.862473	0.149079
H	-1.636006	1.716267	1.896098
H	-1.206597	-2.656983	4.307656
H	2.413925	4.283378	-0.199112
H	-3.563859	3.176524	1.482388
C	-4.917791	3.575246	-0.853135
H	-5.452452	3.813348	0.067014
H	-4.579303	4.518628	-1.291252
H	-5.625483	3.128051	-1.553015
C	4.956548	3.527744	-0.833986
H	5.075668	3.723115	-1.903567
H	4.859905	4.491947	-0.333445
H	5.875138	3.052597	-0.486247

53
L38_Ni(CO)3 Total energy: -3598.02146982 Hartree
Ni	1.033965	-2.248273	-0.779897
C	2.191772	-2.882864	0.460370
O	2.915410	-3.280023	1.245813
C	1.844566	-1.701693	-2.304047
O	2.359956	-1.347690	-3.256874
C	-0.386343	-3.334356	-1.067221
O	-1.285945	-4.008439	-1.254701
As	0.116935	-0.259384	0.177592
C	0.105268	-0.166152	2.132666
C	1.007507	1.412802	-0.307422
C	-1.750937	0.122154	-0.258193
C	-0.157650	-1.352765	4.219471
C	-0.121632	-1.352162	2.830247
H	-0.261187	-2.278940	2.286151
C	0.044606	-0.168652	4.921144
H	0.023696	-0.169423	6.003679
C	0.283426	1.013922	4.229700
C	0.325392	2.620834	-0.445528
H	-0.746822	2.660107	-0.297788
C	1.012774	3.784658	-0.781151
C	2.394567	3.712862	-0.971948
H	2.936922	4.616301	-1.231002
C	3.094326	2.516099	-0.846699
C	2.380611	1.363007	-0.514486
H	2.904917	0.417740	-0.425044
C	0.313691	1.017468	2.838601
C	-2.201112	-0.267049	-1.513819
H	-1.528616	-0.781715	-2.191521
C	-3.514490	-0.010568	-1.911886
C	-4.361328	0.637570	-1.017197
H	-5.384923	0.842121	-1.313628
C	-3.934988	1.026375	0.254752
C	-2.618569	0.762848	0.625174
H	-2.274674	1.055819	1.609546
H	0.506103	1.941392	2.308346
C	4.579345	2.446032	-1.086596
H	4.796049	1.917298	-2.018563
H	5.021596	3.440150	-1.156075
H	5.083684	1.904521	-0.283764
C	0.285326	5.091895	-0.957421
H	0.221222	5.361836	-2.015057
H	-0.731411	5.038339	-0.567424
H	0.803615	5.906152	-0.446729
C	-4.890101	1.695682	1.208093
H	-5.460705	2.482656	0.710644
H	-5.610355	0.975730	1.606209
H	-4.364336	2.139349	2.053946
C	-3.996206	-0.454058	-3.267981
H	-4.090770	-1.542444	-3.307820
H	-4.969645	-0.025475	-3.507671
H	-3.293666	-0.162462	-4.051251
H	-0.334539	-2.278065	4.753241
H	0.449716	1.936224	4.772499

89
L39_Ni(CO)3 Total energy: -4069.99485554 Hartree
Ni	0.843170	-3.102763	-0.337359
C	1.582105	-2.738899	-1.949272
O	2.055470	-2.496451	-2.957358
C	-0.704929	-4.033176	-0.450271
O	-1.686049	-4.607414	-0.535922
C	2.023930	-3.790932	0.852858
O	2.765627	-4.214996	1.606667
As	0.252677	-0.965873	0.549233
C	1.384325	0.521154	-0.027210
C	-1.530317	-0.301831	0.105507
C	0.273013	-0.772469	2.497327
C	3.588199	1.245336	-0.727361
C	2.708895	0.237022	-0.315937
H	3.055937	-0.785076	-0.231575
C	3.080702	2.536420	-0.837490
H	3.737470	3.331102	-1.157506
C	1.743047	2.852767	-0.561190
C	-2.178102	0.661988	0.879192
H	-1.710965	1.003240	1.790426
C	-3.404320	1.179364	0.479252
C	-3.972080	0.681175	-0.702576
H	-4.927515	1.075385	-1.013760
C	-3.360469	-0.296224	-1.480891
C	-2.117451	-0.778469	-1.054036
H	-1.600893	-1.536501	-1.628972
C	0.901503	1.823359	-0.156305
C	-0.154745	-1.862522	3.254882
H	-0.451637	-2.779891	2.759950
C	-0.192754	-1.781212	4.641641
C	0.206901	-0.612250	5.281583
H	0.182592	-0.550027	6.362253
C	0.646855	0.472126	4.530776
C	0.681139	0.394019	3.141923
H	1.031466	1.240944	2.565892
H	-0.137903	2.020851	0.051462
C	-3.986223	-0.859743	-2.762918
C	-4.134298	2.271790	1.271729
C	1.251352	4.297975	-0.717443
C	5.044740	0.887320	-1.049036
C	5.869580	2.109506	-1.475662
H	6.894867	1.802208	-1.689039
H	5.469892	2.572357	-2.380101
H	5.908838	2.866405	-0.689608
C	5.069916	-0.139182	-2.200135
H	4.539051	-1.055053	-1.940391
H	4.602274	0.271515	-3.096925
H	6.100491	-0.407760	-2.443775
C	5.706330	0.271540	0.200709
H	5.697835	0.978732	1.032587
H	5.193744	-0.634113	0.526048
H	6.744754	0.007840	-0.012826
C	1.442794	4.747757	-2.180006
H	1.094934	5.775373	-2.309456
H	2.490481	4.709998	-2.480413
H	0.876356	4.107067	-2.858547
C	2.064308	5.219868	0.213557
H	3.129111	5.194606	-0.020380
H	1.725340	6.253698	0.113917
H	1.943450	4.920448	1.256658
C	-0.235535	4.448279	-0.360938
H	-0.871501	3.837682	-1.004403
H	-0.433871	4.169657	0.676014
H	-0.539378	5.489100	-0.486472
C	-5.519291	1.754193	1.708563
H	-6.050639	2.523739	2.273495
H	-6.138333	1.482409	0.852860
H	-5.419417	0.871993	2.343793
C	-3.360589	2.694193	2.529153
H	-3.217818	1.860124	3.218486
H	-2.379592	3.104199	2.280927
H	-3.917496	3.469755	3.058029
C	-4.308259	3.516180	0.376803
H	-4.892320	3.294128	-0.516970
H	-4.824804	4.307537	0.925112
H	-3.337863	3.900693	0.056680
C	-4.208798	-2.376361	-2.590730
H	-4.650262	-2.798420	-3.496604
H	-3.275905	-2.905504	-2.396128
H	-4.884003	-2.576602	-1.756565
C	-5.336731	-0.208917	-3.092370
H	-5.737061	-0.642026	-4.010721
H	-6.070942	-0.377032	-2.302030
H	-5.240439	0.867312	-3.249918
C	-3.030730	-0.613664	-3.948401
H	-2.852086	0.454502	-4.087424
H	-2.065317	-1.097771	-3.798840
H	-3.462618	-1.010572	-4.870010
H	-0.526901	-2.632003	5.222117
H	0.967012	1.380934	5.025249

47
L40_Ni(CO)3 Total energy: -3519.35169924 Hartree
Ni	-1.745991	-1.652327	-0.582985
C	-3.178270	-0.848007	-1.347212
O	-4.074534	-0.339013	-1.832710
C	-2.138739	-2.496038	0.971246
O	-2.385921	-3.020839	1.951846
C	-0.793702	-2.677855	-1.732438
O	-0.185350	-3.324696	-2.446637
As	-0.273599	0.127043	0.027926
C	-0.393582	1.756991	-1.048864
C	-0.472742	0.826686	1.844847
C	1.637615	-0.278212	-0.053537
C	-0.770423	2.723495	-3.229425
C	-0.688078	1.608631	-2.403796
H	-0.862630	0.620025	-2.811915
C	-0.570042	3.995418	-2.702909
H	-0.640934	4.865063	-3.343988
C	-0.288532	4.148631	-1.349781
C	0.601514	1.284562	2.605955
H	1.606470	1.253088	2.204832
C	0.386452	1.775925	3.889765
C	-0.899274	1.813165	4.418229
H	-1.063805	2.194085	5.418289
C	-1.972480	1.350941	3.663440
C	-1.758875	0.854050	2.383255
H	-2.593545	0.476820	1.804098
C	-0.199782	3.033201	-0.522912
C	2.019751	-1.584862	0.224404
H	1.264936	-2.330175	0.450506
C	3.366435	-1.953232	0.206534
C	4.312997	-0.980922	-0.103328
H	5.362965	-1.254109	-0.121970
C	3.951550	0.335596	-0.398694
C	2.601973	0.677959	-0.369280
H	2.306490	1.693948	-0.600540
H	0.013274	3.162700	0.530488
C	5.002512	1.351914	-0.761317
H	5.844910	1.315749	-0.067431
H	5.399016	1.161031	-1.762233
H	4.598327	2.364441	-0.753100
C	3.767034	-3.376635	0.491242
H	3.470481	-4.033590	-0.330669
H	4.845290	-3.471228	0.621826
H	3.280647	-3.750323	1.394492
H	-0.999455	2.599555	-4.280405
H	-0.140630	5.137819	-0.934443
H	1.225522	2.126939	4.477679
H	-2.974234	1.368849	4.073956

65
L41_Ni(CO)3 Total energy: -3755.33780473 Hartree
Ni	-2.253966	-1.727789	-0.842835
C	-2.482265	-2.831060	0.575812
O	-2.621070	-3.519495	1.472993
C	-1.155079	-2.412457	-2.107707
O	-0.451676	-2.847952	-2.891682
C	-3.807629	-1.074959	-1.509010
O	-4.780364	-0.659466	-1.932425
As	-1.091858	0.163970	0.036736
C	-1.455220	0.611091	1.907103
C	0.857264	0.034317	0.005661
C	-1.395445	1.879234	-0.855260
C	-3.086532	0.733583	3.683644
C	-2.758374	0.426672	2.368593
H	-3.515913	0.032554	1.701302
C	-2.110675	1.216127	4.549780
H	-2.363902	1.449028	5.576385
C	-0.807344	1.389170	4.097232
C	1.684343	1.153267	-0.095249
H	1.236434	2.131695	-0.176995
C	3.067383	1.007970	-0.104272
C	3.591482	-0.289302	-0.011087
H	4.664368	-0.406935	-0.022631
C	2.790801	-1.423101	0.083696
C	1.404147	-1.235634	0.087356
H	0.740226	-2.089004	0.142620
C	-0.478178	1.088254	2.779197
C	-1.632175	1.853835	-2.229066
H	-1.677644	0.904557	-2.749940
C	-1.819350	3.039438	-2.929857
C	-1.781079	4.257563	-2.259186
H	-1.931980	5.181274	-2.803501
C	-1.558532	4.286290	-0.886746
C	-1.366605	3.100865	-0.184455
H	-1.200092	3.132367	0.884799
H	0.540608	1.218858	2.437554
C	3.358175	-2.845673	0.167910
C	4.020825	2.204817	-0.219686
C	4.874840	2.055430	-1.495232
H	5.558979	2.901496	-1.594242
H	5.472774	1.143573	-1.477339
H	4.240761	2.023178	-2.383282
C	3.270218	3.542096	-0.299695
H	2.616375	3.589645	-1.172322
H	2.664223	3.720099	0.590886
H	3.988211	4.360323	-0.379380
C	4.945102	2.245458	1.014114
H	5.545805	1.339525	1.101406
H	5.629827	3.094050	0.946269
H	4.362161	2.350512	1.931402
C	2.854404	-3.663359	-1.039079
H	3.248490	-4.681370	-0.995878
H	1.766603	-3.727795	-1.062086
H	3.179210	-3.210573	-1.977750
C	4.892931	-2.867182	0.157254
H	5.244482	-3.898345	0.222346
H	5.297653	-2.439039	-0.761920
H	5.311998	-2.321724	1.005289
C	2.875374	-3.509531	1.473643
H	3.216391	-2.946145	2.344568
H	1.787679	-3.570398	1.519191
H	3.269094	-4.525782	1.548595
H	-0.042927	1.756082	4.771028
H	-4.100746	0.587860	4.033701
H	-1.536488	5.232164	-0.359793
H	-2.002289	3.011353	-3.996712

51
L42_Ni(CO)3 Total energy: -3671.82778226 Hartree
As	0.510211	0.044815	-0.008485
C	-0.243489	-0.778283	1.612661
C	-0.673553	-0.485694	-1.471510
C	0.182949	1.953746	0.236966
C	0.725587	-1.250235	2.500935
C	-1.604481	-0.968194	1.907864
C	-1.627763	0.344812	-2.051470
C	-0.484030	-1.773086	-1.975006
C	-0.046634	2.489568	1.502872
C	0.333349	2.813369	-0.852306
H	1.771846	-1.121293	2.252272
C	0.372847	-1.896818	3.677811
C	-2.724138	-0.507225	1.039260
C	-1.940849	-1.642416	3.086035
C	-2.391697	-0.112850	-3.118594
H	-1.800272	1.337175	-1.660990
C	-1.260373	-2.234108	-3.030565
H	0.275247	-2.416522	-1.546655
C	-0.153822	3.865695	1.672995
H	-0.145536	1.835631	2.360310
C	0.216622	4.187533	-0.681907
H	0.542410	2.415000	-1.837713
H	1.141933	-2.250290	4.352562
C	-0.969574	-2.098806	3.967323
C	-3.099668	0.835216	0.995376
C	-3.459846	-1.436508	0.301154
H	-2.988919	-1.797326	3.310534
C	-2.214067	-1.401683	-3.607218
H	-3.138337	0.536866	-3.557282
H	-1.111426	-3.237301	-3.409892
C	-0.029402	4.716906	0.580926
H	-0.333621	4.271334	2.660839
H	0.325796	4.845034	-1.535304
H	-1.263473	-2.611523	4.874578
C	-4.182112	1.241355	0.223177
H	-2.545533	1.565069	1.567834
C	-4.536419	-1.030477	-0.475587
H	-3.169717	-2.479193	0.323202
H	-2.814338	-1.756160	-4.435673
H	-0.114995	5.787888	0.713714
H	-4.460796	2.287518	0.201131
C	-4.901768	0.310724	-0.516213
H	-5.084337	-1.761016	-1.056826
H	-5.741088	0.627787	-1.122194
Ni	2.812762	-0.480577	-0.422919
C	2.982019	-2.266113	-0.201851
O	3.080624	-3.393774	-0.063137
C	3.040168	0.062266	-2.137047
O	3.169226	0.408657	-3.214790
C	3.751701	0.509152	0.769458
O	4.336588	1.136554	1.519684

39
L43_Ni(CO)3 Total energy: -3439.48356907 Hartree
Ni	-2.139762	-1.186621	0.000931
C	-3.000953	-0.699565	-1.515019
O	-3.547878	-0.396716	-2.467739
C	-3.000399	-0.699885	1.517312
O	-3.546993	-0.397059	2.470227
C	-1.631910	-2.932764	0.000503
O	-1.323091	-4.028001	0.000086
As	-0.093744	0.034442	0.000394
C	1.289401	-0.266664	-1.334184
C	2.523907	-0.572649	-0.737442
C	1.144419	-0.237504	-2.712486
C	3.618446	-0.844896	-1.559430
C	2.246136	-0.502976	-3.520309
C	3.476017	-0.806401	-2.940941
C	-0.264973	1.985378	-0.000793
C	0.850787	2.821854	-0.001632
C	-1.544433	2.532474	-0.000811
C	0.681689	4.200028	-0.002495
C	-1.711446	3.914681	-0.001674
C	-0.599489	4.747435	-0.002518
C	1.290314	-0.264920	1.334422
C	1.146303	-0.233895	2.712787
C	2.524415	-0.571662	0.737225
C	2.248599	-0.498224	3.520194
C	3.619543	-0.842737	1.558816
C	3.478086	-0.802376	2.940373
H	4.332337	-1.012760	3.571396
H	4.581852	-1.085671	1.126717
H	0.186764	-0.006428	3.161181
H	2.148802	-0.472487	4.597756
H	4.581044	-1.087310	-1.127681
H	4.329811	-1.017688	-3.572280
H	2.145583	-0.478697	-4.597833
H	0.184571	-0.010610	-3.160510
H	1.848458	2.400049	-0.001615
H	1.548673	4.848902	-0.003153
H	-0.727694	5.822579	-0.003195
H	-2.708506	4.336853	-0.001689
H	-2.407859	1.877868	-0.000152

33
L44_Ni(CO)3 Total energy: -3005.18726381 Hartree
As	0.273636	-0.000277	-1.369942
O	-1.795734	0.001457	1.176620
C	1.700712	-0.001521	1.264045
H	0.712230	-0.000833	1.728842
C	1.827015	-0.001499	-0.135086
C	-2.274273	2.285281	1.183315
H	-2.908603	2.069911	2.045438
C	2.838337	-0.002386	2.074300
H	2.728814	-0.002399	3.162156
C	-0.649925	2.745314	-1.030607
H	-0.012438	2.928674	-1.900984
C	-0.759528	1.437319	-0.529720
C	3.108185	-0.002330	-0.704723
H	3.222957	-0.002325	-1.793130
C	-0.761936	-1.436124	-0.529717
C	-1.592478	1.218778	0.578547
C	4.114728	-0.003234	1.498143
H	5.003160	-0.003913	2.135084
C	-2.135057	3.576593	0.680540
H	-2.669664	4.401816	1.157624
C	-1.323132	3.812638	-0.435788
H	-1.215544	4.822494	-0.838241
C	-2.141022	-3.573108	0.680546
H	-2.676993	-4.397441	1.157637
C	-1.594549	-1.216195	0.578528
C	-1.329493	-3.810504	-0.435784
H	-1.223583	-4.820539	-0.838234
C	-2.278101	-2.281564	1.183313
H	-2.912070	-2.065140	2.045436
C	4.248777	-0.003197	0.107888
H	5.242392	-0.003841	-0.348370
C	-0.654507	-2.744303	-1.030600
H	-0.017320	-2.928727	-1.900973

32
L45_Ni(CO)3 Total energy: -3079.22446052 Hartree
As	0.000000	-0.386512	1.257084
O	-2.411610	1.326891	0.194706
C	-1.839437	-2.327916	-0.080512
H	-1.107356	-3.099391	0.170286
C	-3.039102	-2.704708	-0.688779
H	-3.227432	-3.755914	-0.919092
C	-4.000020	-1.732193	-0.985704
H	-4.945091	-2.016348	-1.454958
C	-1.570683	-0.986131	0.226276
C	-2.545748	-0.020015	-0.084895
C	-3.753193	-0.392542	-0.687090
H	-4.478828	0.390349	-0.915983
C	0.000000	1.332050	0.346948
C	-1.203819	1.961812	0.018837
C	-1.216973	3.258256	-0.503670
H	-2.174788	3.727145	-0.734092
C	0.000001	3.906666	-0.734697
H	0.000001	4.921952	-1.138441
O	2.411610	1.326890	0.194707
C	1.839436	-2.327917	-0.080513
H	1.107355	-3.099391	0.170285
C	3.039102	-2.704709	-0.688780
H	3.227431	-3.755914	-0.919093
C	4.000019	-1.732194	-0.985704
H	4.945091	-2.016349	-1.454959
C	1.570683	-0.986131	0.226276
C	2.545748	-0.020016	-0.084895
C	3.753193	-0.392543	-0.687090
H	4.478828	0.390348	-0.915982
C	1.203820	1.961811	0.018838
C	1.216974	3.258256	-0.503670
H	2.174789	3.727144	-0.734091
